# Supplementary material for: Correction of β-thalassemia mutant by base editor in human embryos
Source: Protein Cell. 2017 Sep 23;8(11):811–22. doi: 10.1007/s13238-017-0475-6 (PMC5676594; doi:10.1007/s13238-017-0475-6)
Supplement: Supplementary file 2 — Supplementary material 2 (XLSX 11 kb) [file 13238_2017_475_MOESM2_ESM.xlsx]

## Sheet: Sheet1
Supplementary information, Table S1. Detecting the genotype of embryos by deep sequencing.
Embryo No.	Total reads	Homozygous reads(%)	G>A reads (%)	G>C mutant reads (%)*
1	153315	153315 (100)	0 (0)	0 (0)
2	176427	154564 (88.8)	2832 (11.2)	0 (0)
3	132958	132958 (100)	0 (0)	0 (0)
4	239686	213768 (89.2)	25918 (10.8)	0 (0)
5	11955	10867 (90.9)	1088 (9.1)	0 (0)
6	71276	52806 (74.1)	18470 (25.9)	0 (0)
7	155788	144881 (93.0)	10907 (7.0)	0 (0)
8	100563	89305 (88.8)	11258 (11.2)	0 (0)
9	31395	28533 (90.9)	2862 (9.1)	0 (0)
10	28883	28883 (100)	0 (0)	0 (0)
11	276641	244444 (88.4)	32197 (11.6)	0 (0)
12	211891	165059 (77.9)	46832 (22.1)	0 (0)
13	73334	73334 (100)	0 (0)	0 (0)
14	63160	63160 (100)	0 (0)	0 (0)
15	96157	96157 (100)	0 (0)	0 (0)
16	99832	99832 (100)	0 (0)	0 (0)
17	113457	89564 (78.9)	0 (0)	23893 (21.1)
18	88480	88480 (100)	0 (0)	0 (0)
19	25554	25554 (100)	0 (0)	0 (0)
20	49183	49183 (100)	0 (0)	0 (0)
21	195717	195717 (100)	0 (0)	0 (0)
22	96488	96488 (100)	0 (0)	0 (0)
Note: In embryo 17, the target G was converted to C. In other embryos, the target G was converted to A,indicating successful correction of point mutation.
