# Supplementary material for: Correction of β-thalassemia mutant by base editor in human embryos
Source: Protein Cell. 2017 Sep 23;8(11):811–22. doi: 10.1007/s13238-017-0475-6 (PMC5676594; doi:10.1007/s13238-017-0475-6)
Supplement: Supplementary file 3 — Supplementary material 3 (XLSX 10 kb) [file 13238_2017_475_MOESM3_ESM.xlsx]

## Sheet: Sheet1
Supplementary information, Table S2. Primers used for cloning of pUC19-SpCas9 gRNA expression vector
gRNA1-U6-FP	CACCGGACTTCTATGCCCAGCCC
gRNA1-U6-RP	AAACGGGCTGGGCATAGAAGTCC
gRNA2-U6-FP	CACCGACTTCTATGCCCAGCCC
gRNA2-U6-RP	AAACGGGCTGGGCATAGAAGTC
gRNA3-U6-FP	CACCGCTTCTATGCCCAGCCC
gRNA3-U6-RP	AAACGGGCTGGGCATAGAAGC
