# Supplementary material for: Correction of β-thalassemia mutant by base editor in human embryos
Source: Protein Cell. 2017 Sep 23;8(11):811–22. doi: 10.1007/s13238-017-0475-6 (PMC5676594; doi:10.1007/s13238-017-0475-6)
Supplement: Supplementary file 4 — Supplementary material 4 (XLSX 10 kb) [file 13238_2017_475_MOESM4_ESM.xlsx]

## Sheet: Sheet1
Supplementary information, Table S3. Primers used for cloning of gRNAs into gRNA into pDR274 vector
gRNA1-T7-FP	TAGGACTTCTATGCCCAGCCC
gRNA1-T7-RP	AAACGGGCTGGGCATAGAAGT
