# Supplementary material for: Correction of β-thalassemia mutant by base editor in human embryos
Source: Protein Cell. 2017 Sep 23;8(11):811–22. doi: 10.1007/s13238-017-0475-6 (PMC5676594; doi:10.1007/s13238-017-0475-6)
Supplement: Supplementary file 5 — Supplementary material 5 (XLSX 10 kb) [file 13238_2017_475_MOESM5_ESM.xlsx]

## Sheet: Sheet1
Supplementary information, Table S4. Primers used for cloning and sequencing of -28 (A>G) mutant lentiviral vector
HBB-FP	AAAGCGGCCGCACAACTCCTAAGCCAGTGCCAG
HBB-RP	AAAGGCGCGCCATCCCCAAAGGACTCAAAGAAC
HBB-78-QC-FP	GGGCTGGGCATAGAAGTCAGGGCAGAGCCATCTATTGCTTACATT
HBB-78-QC-RP	CTGCCCTGACTTCTATGCCCAGCCCTGGCTCCTGCCCTCCCTGCT
FP1	GTTCATTCTCAAGCCTCAGACAGTG
RP1	TCAGTGCCTATCAGAAACCCA
