# Supplementary material for: Correction of β-thalassemia mutant by base editor in human embryos
Source: Protein Cell. 2017 Sep 23;8(11):811–22. doi: 10.1007/s13238-017-0475-6 (PMC5676594; doi:10.1007/s13238-017-0475-6)
Supplement: Supplementary file 6 — Supplementary material 6 (XLSX 91 kb) [file 13238_2017_475_MOESM6_ESM.xlsx]

## Sheet: offtargets
# Name					3G的总测序量，测150bp的产物，可以测2X10e7的深度，通常测10e4次就够了，那么就可以测约2000个样品。1个12空板的孔约5X105个细胞，用50ul裂解液裂解
# Sequence	CTGACTTCTATGCCCAGCCCtgg
# Genome	hg38
# PAM	NGG
# Position	?
# Version	CRISPOR 4.0, 2017-04-20T16:23:53CEST
guideId	guideSeq	offtargetSeq	mismatchPos	mismatchCount	mitOfftargetScore	cfdOfftargetScore	chrom	start	end	strand	locusDesc
21forw	CTGACTTCTATGCCCAGCCCTGG	CTGACTTTTATGCCCAGCCCTGG	.......*............	1	100	0.875	chr11	5227092	5227114	+	intergenic:HBB-HBD	TA
21forw	CTGACTTCTATGCCCAGCCCTGG	CTGGCTTCTATGCCCAGCACGGG	...*..............*.	2	4.275	0.267857	chr22	39265100	39265122	-	intergenic:PDGFB-RP3-333H23.8	OT1
21forw	CTGACTTCTATGCCCAGCCCTGG	CTGACTCCTGTGCCCAGCCCCAG	......*..*..........	2	3.59994	0.0990226	chr10	131062804	131062826	+	intergenic:AL607076.1-TCERG1L	OT2
21forw	CTGACTTCTATGCCCAGCCCTGG	CAGGCTTCTGTGCCCAGCCCTGG	.*.*.....*..........	3	2.46118	0.293803	chr12	1798534	1798556	-	intron:CACNA2D4	OT3
21forw	CTGACTTCTATGCCCAGCCCTGG	GTGTCTTCTCTGCCCAGCCCTAG	*..*.....*..........	3	2.46118	0.0502123	chr3	44988147	44988169	-	intron:EXOSC7	OT4
21forw	CTGACTTCTATGCCCAGCCCTGG	ATGGCTTCTCTGCCCAGCCCTGA	*..*.....*..........	3	2.46118	0.0144676	chr11	131533484	131533506	+	intron:AP003025.2	OT5
21forw	CTGACTTCTATGCCCAGCCCTGG	CAGACTTGTCTGCCCAGCCCCGA	.*.....*.*..........	3	2.46118	0.0125916	chr22	50091382	50091404	+	intron:MOV10L1	OT6
21forw	CTGACTTCTATGCCCAGCCCTGG	TGGAGTTCTATGCCCAGCCCAAG	**..*...............	3	2.42656	0.130667	chr5	133357966	133357988	-	intergenic:FSTL4-CTB-3M24.3	OT7
21forw	CTGACTTCTATGCCCAGCCCTGG	CTGCATTCTCTGCCCAGCCCTGG	...**....*..........	3	2.34257	0.0672269	chr9	18778320	18778342	-	intron:ADAMTSL1	OT8
21forw	CTGACTTCTATGCCCAGCCCTGG	CTTATTTCTGTGCCCAGCCCAGA	..*.*....*..........	3	2.30977	0.0122755	chr20	47866511	47866533	+	intergenic:RNU7-173P-RNA5SP486	OT9
21forw	CTGACTTCTATGCCCAGCCCTGG	CTTCTTTCTATGCCCAGCCCAAG	..***...............	3	2.28742	0.0291147	chr11	58505346	58505368	-	intergenic:RP11-655C2.3-OR5B21	OT10
21forw	CTGACTTCTATGCCCAGCCCTGG	GTGACTCCTTTGCCCAGCCCCAG	*.....*..*..........	3	1.68099	0.143595	chr3	56128792	56128814	-	intron:ERC2
21forw	CTGACTTCTATGCCCAGCCCTGG	GTGACTCCTCTGCCCAGCCCAAG	*.....*..*..........	3	1.68099	0.0542472	chr1	43587161	43587183	-	intron:PTPRF
21forw	CTGACTTCTATGCCCAGCCCTGG	ATGACTTTTAAGCCCAGCCCTGG	*......*..*.........	3	1.56222	0.65625	chr6	107598067	107598089	-	intron:SOBP
21forw	CTGACTTCTATGCCCAGCCCTGG	CGGCCTTCCATGCCCAGCCCTGA	.*.*....*...........	3	1.55408	0.0190045	chr14	105141197	105141219	+	exon:JAG2
21forw	CTGACTTCTATGCCCAGCCCTGG	CTGACTTCTATACCCAGCCAGAG	...........*.......*	2	1.54687	0.120988	chr11	64267102	64267124	+	intron:PLCB3
21forw	CTGACTTCTATGCCCAGCCCTGG	GTGACATCTGTGCCCAGCCCTGG	*....*...*..........	3	1.48901	0.439614	chr19	18913429	18913451	+	intergenic:COPE/AC002985.3-COPE
21forw	CTGACTTCTATGCCCAGCCCTGG	CTGTCATCTCTGCCCAGCCCGGG	...*.*...*..........	3	1.41726	0.183838	chr15	26396514	26396536	+	intron:AC009878.2
21forw	CTGACTTCTATGCCCAGCCCTGG	CTGAGCTCTCTGCCCAGCCCTGA	....**...*..........	3	1.35209	0.0126263	chr6	18997640	18997662	+	intergenic:MIR548A1-RP11-686D16.1
21forw	CTGACTTCTATGCCCAGCCCTGG	CCAGCTTGTATGCCCAGCCCCAG	.***...*............	4	1.34583	0.0669643	chr18	59024842	59024864	-	intergenic:ZNF532-RP11-685A21.1
21forw	CTGACTTCTATGCCCAGCCCTGG	AAGATTTCTCTGCCCAGCCCTGG	**..*....*..........	4	1.3177	0.179487	chr20	40360435	40360457	-	intergenic:RP1-191L6.2-AL049691.1
21forw	CTGACTTCTATGCCCAGCCCTGG	AAGAATTCTTTGCCCAGCCCTAG	**..*....*..........	4	1.3177	0.110608	chr21	44279449	44279471	-	intergenic:DNMT3L-AIRE
21forw	CTGACTTCTATGCCCAGCCCTGG	CTGTCTTCTGAGCCCAGCCCTGG	...*.....**.........	3	1.30013	0.265152	chr1	33117359	33117381	-	intron:AZIN2
21forw	CTGACTTCTATGCCCAGCCCTGG	CTGCCTTCTGGGCCCAGCCCTGG	...*.....**.........	3	1.30013	0.0784314	chr2	96551983	96552005	+	exon:ARID5A
21forw	CTGACTTCTATGCCCAGCCCTGG	TTCCCTTCTCTGCCCAGCCCAGA	*.**.....*..........	4	1.29925	0.00314228	chr12	125710862	125710884	-	intergenic:TMEM132B-RP4-800O15.1
21forw	CTGACTTCTATGCCCAGCCCTGG	TTATTTTCTATGCCCAGCCCCAG	*.***...............	4	1.28668	0.078742	chr3	163558165	163558187	-	intergenic:AC104637.1-MIR1263
21forw	CTGACTTCTATGCCCAGCCCTGG	AACAGTTCTATGCCCAGCCCCAG	***.*...............	4	1.28668	0.0506246	chr12	26052635	26052657	-	exon:RASSF8
21forw	CTGACTTCTATGCCCAGCCCTGG	CAGACTTCTGTTCCCAGCCCAGA	.*.......*.*........	3	1.27548	0.0125557	chr17	58166313	58166335	-	intergenic:OR4D1-OR4D2
21forw	CTGACTTCTATGCCCAGCCCTGG	CTAACTTCTTTGCCCAGCCTTGG	..*......*.........*	3	1.26895	0.198529	chr18	46593346	46593368	+	intron:LOXHD1
21forw	CTGACTTCTATGCCCAGCCCTGG	CAGGTTTCTGTGCCCAGCCCAGG	.*.**....*..........	4	1.25711	0.186966	chr11	75437784	75437806	+	intron:GDPD5
21forw	CTGACTTCTATGCCCAGCCCTGG	CCCGCTTCTGTGCCCAGCCCTGG	.***.....*..........	4	1.23951	0.114469	chr19	12785638	12785660	-	intergenic:CTD-2659N19.9-MIR5684
21forw	CTGACTTCTATGCCCAGCCCTGG	CTATCTTATCTGCCCAGCCCAGG	..**...*.*..........	4	1.23951	0.103409	chr6	156409164	156409186	+	intergenic:SNORD28-RP11-518I13.1
21forw	CTGACTTCTATGCCCAGCCCTGG	CTATTTTCTCTGCCCAGCCCTAG	..***....*..........	4	1.23951	0.0262473	chr5	115517410	115517432	-	intergenic:CCDC112-FEM1C
21forw	CTGACTTCTATGCCCAGCCCTGG	CTGATTTCTTTCCCCAGCCCTGA	....*....*.*........	3	1.15254	0.0206433	chr15	43190308	43190330	+	exon:CCNDBP1
21forw	CTGACTTCTATGCCCAGCCCTGG	GTGTCTTCTATGCCCAGCACAGG	*..*..............*.	3	1.12712	0.249012	chr17	3656916	3656938	-	exon:RP11-235E17.6
21forw	CTGACTTCTATGCCCAGCCCTGG	CAGACTTCTGTGCCCATCCCAGA	.*.......*......*...	3	1.11727	0.00816121	chr2	43073198	43073220	+	intergenic:AC016735.3-RNU6-242P
21forw	CTGACTTCTATGCCCAGCCCTGG	CAGACTCCAATGCCCAGCCCAAG	.*....*.*...........	3	1.06144	0.140046	chr3	131176218	131176240	+	intron:NEK11
21forw	CTGACTTCTATGCCCAGCCCTGG	CTGACTTCTCTGCCCTGCCCTGG	.........*.....*....	2	1.0598	0	chr7	46485099	46485121	+	intergenic:AC004869.2-AC011294.3
21forw	CTGACTTCTATGCCCAGCCCTGG	CTGAATCCCATGCCCAGCCCGGG	....*.*.*...........	3	1.01264	0.362637	chr2	25807929	25807951	+	intron:ASXL2
21forw	CTGACTTCTATGCCCAGCCCTGG	CAAACTAATATGCCCAGCCCTGG	.**...**............	4	0.919204	0.360937	chr17	69513108	69513130	+	intron:MAP2K6
21forw	CTGACTTCTATGCCCAGCCCTGG	CTGATGTCCATGCCCAGCCCTGG	....**..*...........	3	0.896992	0.335664	chr7	41500637	41500659	-	intergenic:LINC01449-AC005027.3
21forw	CTGACTTCTATGCCCAGCCCTGG	CTCCCTCCTCTGCCCAGCCCAGG	..**..*..*..........	4	0.846587	0.0311086	chr17	74344968	74344990	-	intron:KIF19
21forw	CTGACTTCTATGCCCAGCCCTGG	CTCCCTGCTCTGCCCAGCCCTGG	..**..*..*..........	4	0.846587	0.026617	chr11	44651841	44651863	+	intergenic:CD82-RP11-45A12.1
21forw	CTGACTTCTATGCCCAGCCCTGG	GGGTCTTCCATGCCCAGCCCAGG	**.*....*...........	4	0.83398	0.45052	chr22	42401016	42401038	-	intron:NFAM1
21forw	CTGACTTCTATGCCCAGCCCTGG	CTTGGTTCAATGCCCAGCCCTGG	..***...*...........	4	0.822304	0.174107	chr12	51942764	51942786	+	intergenic:ACVRL1-ACVR1B
21forw	CTGACTTCTATGCCCAGCCCTGG	CTGAGTATTGTGCCCAGCCCTGG	....*.**.*..........	4	0.820867	0.255208	chr22	28028273	28028295	-	intron:TTC28
21forw	CTGACTTCTATGCCCAGCCCTGG	CGGAATTCTATGCCAAGCCCGGG	.*..*.........*.....	3	0.79687	0.106667	chr4	2825276	2825298	-	intron:SH3BP2
21forw	CTGACTTCTATGCCCAGCCCTGG	AAGCCTTCTACGCCCAGCCCGGG	**.*......*.........	4	0.794051	0.199095	chr4	81791630	81791652	+	intron:RP11-689K5.3
21forw	CTGACTTCTATGCCCAGCCCTGG	CTGCCTCCTATGCCCACCCCGGG	...*..*.........*...	3	0.781869	0.0570934	chr1	15141152	15141174	-	intron:TMEM51-AS1
21forw	CTGACTTCTATGCCCAGCCCTGG	CTGGACTCTGTGCCCAGCCCCGG	...***...*..........	4	0.760553	0.180375	chr7	47671550	47671572	-	intergenic:C7orf65-LINC00525
21forw	CTGACTTCTATGCCCAGCCCTGG	CAGCCCTCTGTGCCCAGCCCAGG	.*.*.*...*..........	4	0.760553	0.15083	chr11	128683761	128683783	+	intergenic:RP11-744N12.3-RP11-744N12.3/FLI1
21forw	CTGACTTCTATGCCCAGCCCTGG	CTGCCCTGTCTGCCCAGCCCAGG	...*.*.*.*..........	4	0.760553	0.0687548	chr17	50134384	50134406	-	exon:PPP1R9B
21forw	CTGACTTCTATGCCCAGCCCTGG	CAAACTTCAGTGCCCAGCCCTGG	.**.....**..........	4	0.757342	0.327381	chr1	3483474	3483496	+	intergenic:ARHGEF16-RP11-168F9.2
21forw	CTGACTTCTATGCCCAGCCCTGG	CTGATGTCTATTCCCAGCCCTGG	....**.....*........	3	0.7571	0.13986	chr1	109498301	109498323	+	exon:CYB561D1
21forw	CTGACTTCTATGCCCAGCCCTGG	CTGACTACTGTCCCCAGCCCTGG	......*..*.*........	3	0.750995	0.257353	chr19	18744827	18744849	-	intron:CRTC1
21forw	CTGACTTCTATGCCCAGCCCTGG	CTGACCTCTCAGCCCAGCCCCGG	.....*...**.........	3	0.750412	0.227273	chr12	115619144	115619166	-	intron:RP11-1028N23.4
21forw	CTGACTTCTATGCCCAGCCCTGG	ACGACTTCTTGGCCCAGCCCCGG	**.......**.........	4	0.731321	0.302521	chr2	98569765	98569787	-	intron:INPP4A
21forw	CTGACTTCTATGCCCAGCCCTGG	CTGCATTCTCAGCCCAGCCCTGG	...**....**.........	4	0.697697	0.0504202	chr1	1346719	1346741	-	intron:DVL1
21forw	CTGACTTCTATGCCCAGCCCTGG	CTAGCTTCTCAGCCCAGCCCCGG	..**.....**.........	4	0.687929	0.117187	chr6	170714430	170714452	+	intergenic:XX-C2158C12.1-XX-C2158C12.2
21forw	CTGACTTCTATGCCCAGCCCTGG	CTAGCTTCTCAGCCCAGCCCCGG	..**.....**.........	4	0.687929	0.117187	chr8	93531	93553	-	intergenic:AC144568.2-OR4F21
21forw	CTGACTTCTATGCCCAGCCCTGG	CTAGCTTCTCAGCCCAGCCCTGG	..**.....**.........	4	0.687929	0.117187	chr1	380203	380225	-	intergenic:RP4-669L17.2-OR4F29
21forw	CTGACTTCTATGCCCAGCCCTGG	CTAGCTTCTCAGCCCAGCCCTGG	..**.....**.........	4	0.687929	0.117187	chr5	181438665	181438687	+	intergenic:OR4F3-Gap
21forw	CTGACTTCTATGCCCAGCCCTGG	CTAGCTTCTCAGCCCAGCCCCGG	..**.....**.........	4	0.687929	0.117187	chr1	608389	608411	-	intergenic:RP5-857K21.3-RP5-857K21.5
21forw	CTGACTTCTATGCCCAGCCCTGG	TTGAGTTCTCTTCCCAGCCCTGG	*...*....*.*........	4	0.648306	0.0769231	chrX	152894991	152895013	+	intergenic:NSDHL-ZNF185
21forw	CTGACTTCTATGCCCAGCCCTGG	CAGTCTTCTCTTCCCAGCCCTGG	.*.*.....*.*........	4	0.648306	0.0690335	chr1	156894164	156894186	-	intron:PEAR1
21forw	CTGACTTCTATGCCCAGCCCTGG	TTGCCTTCTTTGCCCAGCCTTGG	*..*.....*.........*	4	0.642349	0.0934256	chr8	56793350	56793372	-	intergenic:RP11-17A4.4-RNU6-13P
21forw	CTGACTTCTATGCCCAGCCCTGG	GTGTCTTCTCTGCCCAGCCTTGG	*..*.....*.........*	4	0.642349	0.0581028	chr3	181302391	181302413	+	intergenic:RNU6-4P-RP11-275H4.1
21forw	CTGACTTCTATGCCCAGCCCTGG	CTATCTTCTTTCCCCAGCCCAGG	..**.....*.*........	4	0.63923	0.222947	chr1	175683577	175683599	+	intron:TNR
21forw	CTGACTTCTATGCCCAGCCCTGG	CTTGCTTCTGTCCCCAGCCCAGG	..**.....*.*........	4	0.63923	0.0919118	chr7	2482333	2482355	-	intergenic:GRIFIN-LFNG
21forw	CTGACTTCTATGCCCAGCCCTGG	CTTCCTTCTCTCCCCAGCCCTGG	..**.....*.*........	4	0.63923	0.0311419	chr12	117876334	117876356	+	intergenic:KSR2-RP11-465L8.1
21forw	CTGACTTCTATGCCCAGCCCTGG	CTGCCTTCCATGTCCAGCCCTGG	...*....*...*.......	3	0.631882	0.228054	chr7	152870523	152870545	-	intergenic:ACTR3B-AF104455.1
21forw	CTGACTTCTATGCCCAGCCCTGG	CTGGGTTCTGTTCCCAGCCCTGG	...**....*.*........	4	0.618499	0.0801282	chr8	138875275	138875297	+	intron:COL22A1
21forw	CTGACTTCTATGCCCAGCCCTGG	GTGATTTGTATGCCCACCCCAGG	*...*..*........*...	4	0.609583	0.0878865	chr10	79035597	79035619	-	intergenic:RP11-481G8.2-ZMIZ1-AS1
21forw	CTGACTTCTATGCCCAGCCCTGG	CTCAGTTCTGTGCCCAGCCAAGG	..*.*....*.........*	4	0.599577	0.0641026	chr11	70471772	70471794	-	exon:SHANK2
21forw	CTGACTTCTATGCCCAGCCCTGG	GTGACTTCTATACCCAGCACTGG	*..........*......*.	3	0.554542	0.365217	chr1	29811371	29811393	-	intergenic:RP4-656G21.1-AL645944.1
21forw	CTGACTTCTATGCCCAGCCCTGG	ATGACTACCCTGCCCAGCCCAGG	*.....*.**..........	4	0.549892	0.269231	chr5	138951908	138951930	+	intergenic:SIL1-RNA5SP194
21forw	CTGACTTCTATGCCCAGCCCTGG	CTGAGTATCATGCCCAGCCCTGG	....*.***...........	4	0.544571	0.424038	chr11	100343764	100343786	-	intron:CNTN5
21forw	CTGACTTCTATGCCCAGCCCTGG	CAGAGCCCTATGCCCAGCCCAGG	.*..***.............	4	0.539223	0.317308	chr14	101741349	101741371	+	intergenic:LINC00239-PPP2R5C
21forw	CTGACTTCTATGCCCAGCCCTGG	CAGCCGGCTATGCCCAGCCCAGG	.*.*.**.............	4	0.539223	0.100384	chr19	12664595	12664617	-	intergenic:MAN2B1-MAN2B1/CTD-2192J16.24
21forw	CTGACTTCTATGCCCAGCCCTGG	CTGAATTCTCTGCCCAGACCAGG	....*....*.......*..	3	0.536746	0.102564	chr16	2988465	2988487	-	intergenic:LA16c-380H5.6-LA16c-380H5.1
21forw	CTGACTTCTATGCCCAGCCCTGG	TTGGATTCTATGCCCAGCACAGG	*..**.............*.	4	0.526849	0.153061	chr17	39994783	39994805	+	intron:PSMD3
21forw	CTGACTTCTATGCCCAGCCCTGG	CTCCCTTCTCTGCCCACCCCTGG	..**.....*......*...	4	0.525538	0.0106468	chr19	11446703	11446725	+	intron:PRKCSH
21forw	CTGACTTCTATGCCCAGCCCTGG	CAGACTCCCGTGCCCAGCCCTGG	.*....*.**..........	4	0.524609	0.298323	chr11	69903294	69903316	-	intergenic:FGF3-RP11-643C9.1
21forw	CTGACTTCTATGCCCAGCCCTGG	CTGGCTCCCCTGCCCAGCCCAGG	...*..*.**..........	4	0.524609	0.132212	chr20	64050382	64050404	+	intergenic:SOX18-RP13-152O15.5
21forw	CTGACTTCTATGCCCAGCCCTGG	ATGAGATCGATGCCCAGCCCGGG	*...**..*...........	4	0.504558	0.321905	chr1	228286225	228286247	+	exon:OBSCN
21forw	CTGACTTCTATGCCCAGCCCTGG	CTGAGTCCAGTGCCCAGCCCTGG	....*.*.**..........	4	0.501549	0.212798	chr5	172634281	172634303	-	intergenic:CTB-79E8.4-NEURL1B
21forw	CTGACTTCTATGCCCAGCCCTGG	GAGACTACTATCCCCAGCCCTGG	**....*....*........	4	0.480774	0.357884	chr2	195094620	195094642	+	intergenic:AC010983.1-AC064834.1
21forw	CTGACTTCTATGCCCAGCCCTGG	GGGACTACTATCCCCAGCCCTGG	**....*....*........	4	0.480774	0.355281	chr10	77756409	77756431	+	intergenic:KCNMA1-RNU6-1266P
21forw	CTGACTTCTATGCCCAGCCCTGG	AGGACTACTATTCCCAGCCCTGG	**....*....*........	4	0.480774	0.282692	chr3	144840731	144840753	-	intergenic:RP11-42F12.1-AC055758.1
21forw	CTGACTTCTATGCCCAGCCCTGG	CTGCCTCCTTGGCCCAGCCCAGG	...*..*..**.........	4	0.476527	0.0856401	chr1	24284998	24285020	+	intergenic:AL590683.2-RP11-10N16.3
21forw	CTGACTTCTATGCCCAGCCCTGG	CTGCCCTCCTTGCCCAGCCCGGG	...*.*..**..........	4	0.464698	0.26133	chr17	75516180	75516202	+	intergenic:CASKIN2-TSEN54
21forw	CTGACTTCTATGCCCAGCCCTGG	CTGGCCTCACTGCCCAGCCCTGG	...*.*..**..........	4	0.464698	0.175866	chr10	103559510	103559532	-	intergenic:RP11-416N2.3-NEURL1
21forw	CTGACTTCTATGCCCAGCCCTGG	CTGGCCTCGCTGCCCAGCCCTGG	...*.*..**..........	4	0.464698	0.117244	chr10	77829017	77829039	+	intron:DLG5
21forw	CTGACTTCTATGCCCAGCCCTGG	CTGGGTTCAAAGCCCAGCCCTGG	...**...*.*.........	4	0.462859	0.261161	chr3	47543478	47543500	+	intergenic:AC099778.1-RN7SL870P
21forw	CTGACTTCTATGCCCAGCCCTGG	CTGCATTCTCTGCCCAGCTCTGG	...**....*........*.	4	0.459349	0.0310278	chr3	52013821	52013843	+	intergenic:RPL29-DUSP7
21forw	CTGACTTCTATGCCCAGCCCTGG	CTTTCTTCAAGGCCCAGCCCAGG	..**....*.*.........	4	0.456379	0.118182	chr9	77634665	77634687	+	intergenic:GNA14-RNU6-1303P
21forw	CTGACTTCTATGCCCAGCCCTGG	CTACCTTCGAGGCCCAGCCCTGG	..**....*.*.........	4	0.456379	0.0655462	chr22	46923458	46923480	-	intergenic:U51561.1-TBC1D22A
21forw	CTGACTTCTATGCCCAGCCCTGG	CTCATTTCTGTGCCCAGCACAGG	..*.*....*........*.	4	0.452918	0.0582751	chr17	19236654	19236676	+	intergenic:RP11-744A16.4-EPN2
21forw	CTGACTTCTATGCCCAGCCCTGG	CTCATTTCTGTGCCCAGCACAGG	..*.*....*........*.	4	0.452918	0.0582751	chr17	19110491	19110513	+	intergenic:AC007952.5-RP11-160E2.6/SNORD3D
21forw	CTGACTTCTATGCCCAGCCCTGG	CTGGATGCTATGCCCAGCCTTGG	...**.*............*	4	0.450951	0.0630252	chr19	45150756	45150778	+	exon:NKPD1/AC005757.7
21forw	CTGACTTCTATGCCCAGCCCTGG	CTGAGCTCCCTGCCCAGCCCTGG	....**..**..........	4	0.444271	0.167832	chr1	42302396	42302418	+	intron:FOXJ3
21forw	CTGACTTCTATGCCCAGCCCTGG	ATGACTCCTCTCCCCAGCCCAGG	*.....*..*.*........	4	0.442793	0.121324	chr19	30429187	30429209	-	intron:ZNF536
21forw	CTGACTTCTATGCCCAGCCCTGG	CAGACATCTCAGCCCAGCCCAGG	.*...*...**.........	4	0.442449	0.183333	chr15	68438004	68438026	-	intergenic:ITGA11-CORO2B
21forw	CTGACTTCTATGCCCAGCCCTGG	AGGACTTCAATCCCCAGCCCTGG	**......*..*........	4	0.430092	0.412941	chr2	178426609	178426631	-	exon:AC009948.5
21forw	CTGACTTCTATGCCCAGCCCTGG	CTGAAATCTCCGCCCAGCCCAGG	....**...**.........	4	0.422107	0.110053	chr19	49668916	49668938	+	exon:BCL2L12
21forw	CTGACTTCTATGCCCAGCCCTGG	CTCACATATATCCCCAGCCCTGG	..*..*.*...*........	4	0.419907	0.114706	chrX	44976189	44976211	+	intergenic:KDM6A-AL138744.1
21forw	CTGACTTCTATGCCCAGCCCTGG	CTGCCTCCTGTGCCCAGCCTGGG	...*..*..*.........*	4	0.415326	0.0404412	chr14	104110065	104110087	+	intron:ASPG
21forw	CTGACTTCTATGCCCAGCCCTGG	CTGGCTGCTCTGCCCAGCCTGGG	...*..*..*.........*	4	0.415326	0.0367647	chr15	66225089	66225111	-	intron:MEGF11
21forw	CTGACTTCTATGCCCAGCCCTGG	CTGACTTACCAGCCCAGCCCTGG	.......****.........	4	0.407555	0.15	chr14	99749711	99749733	+	intergenic:CYP46A1-EML1
21forw	CTGACTTCTATGCCCAGCCCTGG	CTGGGTTCCATGCCCAGCCTAGG	...**...*..........*	4	0.403413	0.103846	chr13	72863877	72863899	+	intergenic:PIBF1-RNU6-79P
21forw	CTGACTTCTATGCCCAGCCCTGG	CTGGCTTCTATGCCCATCTCAGG	...*............*.*.	3	0.382127	0.0721154	chr7	105997069	105997091	-	intron:CDHR3
21forw	CTGACTTCTATGCCCAGCCCTGG	CTGGCTTCACTACCCAGCCCAGG	...*....**.*........	4	0.377903	0.180556	chr6	70846694	70846716	-	intron:SMAP1
21forw	CTGACTTCTATGCCCAGCCCTGG	CTGACCTGTCTCCCCAGCCCTGG	.....*.*.*.*........	4	0.374192	0.103132	chr20	38161728	38161750	+	intron:TGM2
21forw	CTGACTTCTATGCCCAGCCCTGG	CTGGGTTCTAGCCCCAGCCCTGG	...**.....**........	4	0.372711	0.0794118	chr19	41848607	41848629	+	intron:DMRTC2
21forw	CTGACTTCTATGCCCAGCCCTGG	CTCACTTCGTTGCCCAGCCTGGG	..*.....**.........*	4	0.366342	0.0630252	chr20	50590843	50590865	+	intron:FAM65C
21forw	CTGACTTCTATGCCCAGCCCTGG	CTGAGTCCTCTGCCCATCCCTGG	....*.*..*......*...	4	0.364039	0.034375	chr19	40977897	40977919	+	intergenic:AC092071.1-CYP2B6
21forw	CTGACTTCTATGCCCAGCCCTGG	CTGAATTCTGATCCCAGCCCTGG	....*....***........	4	0.343267	0.0915751	chr5	119289838	119289860	-	intergenic:TNFAIP8-RN7SL174P
21forw	CTGACTTCTATGCCCAGCCCTGG	CTGCCTTAGATGTCCAGCCCAGG	...*...**...*.......	4	0.338304	0.0994118	chr20	24342533	24342555	+	intergenic:RP4-564O4.1-SYNDIG1
21forw	CTGACTTCTATGCCCAGCCCTGG	CTGGCTTCTCAGCCCAGCCTGGG	...*.....**........*	4	0.33749	0.046875	chr20	608443	608465	+	intron:TCF15
21forw	CTGACTTCTATGCCCAGCCCTGG	CTGACTTTCATGCCCAGGCCTGG	.......**........*..	3	0.337091	0.107692	chr18	48295041	48295063	-	intergenic:C18orf12-ZBTB7C
21forw	CTGACTTCTATGCCCAGCCCTGG	CTTACTTGAATGACCAGCCCAGG	..*....**...*.......	4	0.333568	0.114796	chr8	37749615	37749637	-	exon:ERLIN2
21forw	CTGACTTCTATGCCCAGCCCTGG	CTGAGCACCATGCCCAGCCCAGG	....***.*...........	4	0.329465	0.440559	chr11	44627950	44627972	-	intergenic:CD82-RP11-45A12.1
21forw	CTGACTTCTATGCCCAGCCCTGG	ATGACTTATAAGGCCAGCCCTGG	*......*..*.*.......	4	0.322857	0.0664773	chr4	73722148	73722170	-	intergenic:AC112518.3-CXCL8
21forw	CTGACTTCTATGCCCAGCCCTGG	CTGACCTCTATACCCACCCCAGG	.....*.....*....*...	3	0.322575	0.199643	chr1	56311868	56311890	+	intergenic:RP11-504A18.1-AC119674.1
21forw	CTGACTTCTATGCCCAGCCCTGG	CTGACTTCCAGGGCCAGCCCTGG	........*.*.*.......	3	0.318447	0.0503497	chr2	12502851	12502873	-	intergenic:RNU6-843P-AC096559.1
21forw	CTGACTTCTATGCCCAGCCCTGG	TTCACTTCCATGCCCAGCACAGG	*.*.....*.........*.	4	0.317398	0.152156	chrX	56804591	56804613	-	intron:LINC01420
21forw	CTGACTTCTATGCCCAGCCCTGG	CTGAGTGCGAGGCCCAGCCCTGG	....*.*.*.*.........	4	0.316133	0.087395	chr2	26479851	26479873	+	intron:OTOF
21forw	CTGACTTCTATGCCCAGCCCTGG	CTGTCCCCTAGGCCCAGCCCCGG	...*.**...*.........	4	0.313028	0.159091	chr11	1957195	1957217	-	intron:MRPL23
21forw	CTGACTTCTATGCCCAGCCCTGG	CTGTCCCCTAGGCCCAGCCCCGG	...*.**...*.........	4	0.313028	0.159091	chr11_KI270721v1_random	12372	12394	-	intergenic:MRPL23-H19_1
21forw	CTGACTTCTATGCCCAGCCCTGG	CTGGCTTCCATGCCCTGCCCAGG	...*....*......*....	3	0.31248	0	chr15	90906718	90906740	+	exon:MAN2A2
21forw	CTGACTTCTATGCCCAGCCCTGG	CTGGCTTCCATGCCCTGCCCTGG	...*....*......*....	3	0.31248	0	chr15	80434130	80434152	+	exon:RP11-210M15.1
21forw	CTGACTTCTATGCCCAGCCCTGG	CCGAGATCTATGCCCAGCGCTGG	.*..**............*.	4	0.301744	0.0557143	chr4	127579919	127579941	+	intergenic:RP11-125O18.1-INTU
21forw	CTGACTTCTATGCCCAGCCCTGG	CTGCCTTCTCTACCCAGCCTGGG	...*.....*.*.......*	4	0.29918	0.0329412	chr18	76153667	76153689	-	intergenic:RP11-1O2.1-RP11-94B19.6
21forw	CTGACTTCTATGCCCAGCCCTGG	CTGTCTTCTTGGCCCACCCCAGG	...*.....**.....*...	4	0.295815	0.0528468	chr2	78127245	78127267	+	intron:AC012494.1
21forw	CTGACTTCTATGCCCAGCCCTGG	CTGACTTCTGTCCCGAGCCCCGG	.........*.*..*.....	3	0.29468	0.0147059	chr1	201739778	201739800	-	intergenic:RP11-90L20.2-NAV1
21forw	CTGACTTCTATGCCCAGCCCTGG	CTTCCTTCTGTGCCCAGGCCTGG	..**.....*.......*..	4	0.281816	0.0130719	chr8	19151712	19151734	+	intergenic:RP11-1080G15.2-RP11-1080G15.1
21forw	CTGACTTCTATGCCCAGCCCTGG	CAGACATCTCTGCCCAGCACTGG	.*...*...*........*.	4	0.277906	0.104762	chr11	131208814	131208836	-	intron:AP002856.6
21forw	CTGACTTCTATGCCCAGCCCTGG	CTGAGTCCCATGCCCAGCCTTGG	....*.*.*..........*	4	0.275531	0.114231	chr3	119402968	119402990	+	intron:ARHGAP31
21forw	CTGACTTCTATGCCCAGCCCTGG	CAGATTTCTATCTCCAGCCCAGG	.*..*......**.......	4	0.272415	0.199548	chr15	91615755	91615777	-	intergenic:RP11-692C24.1-RP11-692C24.2
21forw	CTGACTTCTATGCCCAGCCCTGG	CTGATTTCTAAGCCCCGCCCTGG	....*.....*....*....	3	0.268702	0	chr16	21206749	21206771	+	intergenic:ZP2/AF001550.7-ZP2
21forw	CTGACTTCTATGCCCAGCCCTGG	CTGACCTGTGTGCCCAGCGCTGG	.....*.*.*........*.	4	0.263835	0.0405844	chr2	240783535	240783557	+	intron:KIF1A
21forw	CTGACTTCTATGCCCAGCCCTGG	CAGATTTTTATGCCCTGCCCAGG	.*..*..*.......*....	4	0.258544	0	chr7	25638423	25638445	-	intron:AC003090.1
21forw	CTGACTTCTATGCCCAGCCCTGG	CTGGTTTCTATGACCAGCCTTGG	...**.......*......*	4	0.255517	0.0458916	chr5	156821084	156821106	-	intergenic:RNU6-556P-TIMD4
21forw	CTGACTTCTATGCCCAGCCCTGG	CTGGCTTCTCTTTCCAGCCCTGG	...*.....*.**.......	4	0.250895	0.0560897	chr17	50154071	50154093	+	intergenic:PPP1R9B-RP11-893F2.13
21forw	CTGACTTCTATGCCCAGCCCTGG	ATGGCTTCTCTGCCCTGCCCTGG	*..*.....*.....*....	4	0.250819	0	chr8	142664330	142664352	-	exon:JRK
21forw	CTGACTTCTATGCCCAGCCCTGG	ATTACTTCTGTGCCCTGCCCTGG	*.*......*.....*....	4	0.247308	0	chr8	143245025	143245047	-	intergenic:GPIHBP1-ZFP41
21forw	CTGACTTCTATGCCCAGCCCTGG	CTGCCCTCCATGCCCAGCCAGGG	...*.*..*..........*	4	0.244065	0.148087	chr11	1865277	1865299	-	intergenic:LSP1-LSP1/AC051649.12
21forw	CTGACTTCTATGCCCAGCCCTGG	CTGGCTTCTGTGACCAGCCTTGG	...*.....*..*......*	4	0.235331	0.0400641	chr7	133542569	133542591	+	intron:EXOC4
21forw	CTGACTTCTATGCCCAGCCCTGG	CTGCCTTCTCTGACCAGCCTGGG	...*.....*..*......*	4	0.235331	0.0135747	chr3	56297559	56297581	-	intron:ERC2
21forw	CTGACTTCTATGCCCAGCCCTGG	CTCCCTTCTCTGCCCTGCCCAGG	..**.....*.....*....	4	0.234786	0	chr16	23692151	23692173	+	intron:ERN2
21forw	CTGACTTCTATGCCCAGCCCTGG	CTGAGTTCAAATCCCAGCCCAGG	....*...*.**........	4	0.227727	0.160714	chr13	43792420	43792442	+	intergenic:RP11-168P13.1-CCDC122
21forw	CTGACTTCTATGCCCAGCCCTGG	CTGTCTTCTCTCCCCAGCTCAGG	...*.....*.*......*.	4	0.226	0.0518305	chr15	100909772	100909794	+	intergenic:ALDH1A3-RP11-66B24.4/ALDH1A3
21forw	CTGACTTCTATGCCCAGCCCTGG	CTGACCTCTCTGCTCAGCCCTGG	.....*...*...*......	3	0.221863	0.222222	chr15	88246851	88246873	+	intergenic:NTRK3-NTRK3-AS1
21forw	CTGACTTCTATGCCCAGCCCTGG	CTGAGTCCCATGGCCAGCCCTGG	....*.*.*...*.......	4	0.220438	0.0519231	chr22	37713784	37713806	+	intron:TRIOBP/RP1-37E16.12
21forw	CTGACTTCTATGCCCAGCCCTGG	CTTACTCCTATCCCCAGCCAAGG	..*...*....*.......*	4	0.218762	0.0909926	chr16	1726106	1726128	+	intron:MAPK8IP3
21forw	CTGACTTCTATGCCCAGCCCTGG	CTGCTTTCTAGGCCTAGCCCTGG	...**.....*...*.....	4	0.212806	0.0059893	chr1	54200817	54200839	+	intron:MRPL37
21forw	CTGACTTCTATGCCCAGCCCTGG	CTGTCTCCAATGCCCAGCACAGG	...*..*.*.........*.	4	0.208135	0.174107	chr1	24376617	24376639	-	intron:STPG1
21forw	CTGACTTCTATGCCCAGCCCTGG	GTGGCTTCTCTGCTCAGCCCAGG	*..*.....*...*......	4	0.206278	0.139493	chr22	18984827	18984849	+	intron:DGCR5
21forw	CTGACTTCTATGCCCAGCCCTGG	TTGTCTTCTATGCCCAACTCTGG	*..*............*.*.	4	0.202837	0.274126	chr11	127445278	127445300	+	intergenic:RN7SKP279-RP11-702B10.2
21forw	CTGACTTCTATGCCCAGCCCTGG	CTGAGTTCAATACCCAGCCATGG	....*...*..*.......*	4	0.198479	0.26	chr6	35080159	35080181	-	intron:ANKS1A
21forw	CTGACTTCTATGCCCAGCCCTGG	TTGGCTTCTATTCCAAGCCCAGG	*..*.......*..*.....	4	0.198201	0.0534188	chr16	73756029	73756051	+	intergenic:CTD-2009A10.1-RP11-53L24.1
21forw	CTGACTTCTATGCCCAGCCCTGG	CTGGTTTCTCTGCACAGCCCTGG	...**....*...*......	4	0.196337	0.0464015	chr3	186948838	186948860	+	intron:ST6GAL1
21forw	CTGACTTCTATGCCCAGCCCTGG	CTGAAAACTATGCCCAGCTCAGG	....***...........*.	4	0.195656	0.2	chr10	51371909	51371931	+	intergenic:RP11-539E19.2-PRKG1
21forw	CTGACTTCTATGCCCAGCCCTGG	CTGACCTCTGGGCCCAGCCTAGG	.....*...**........*	4	0.193843	0.0606061	chr12	132488288	132488310	+	intergenic:RP11-503G7.2-FBRSL1
21forw	CTGACTTCTATGCCCAGCCCTGG	CTGTCTTCCAAGGCCAGCCCCGG	...*....*.*.*.......	4	0.187759	0.0600763	chrX	3633793	3633815	-	intergenic:PRKX-Y_RNA
21forw	CTGACTTCTATGCCCAGCCCTGG	CTGATTTCTATGACCTGCCCTGG	....*.......*..*....	3	0.187365	0	chr11	2901049	2901071	+	intergenic:SLC22A18AS/SLC22A18-SLC22A18
21forw	CTGACTTCTATGCCCAGCCCTGG	CTGACTTCTCTGGCCAGTCCTGG	.........*..*....*..	3	0.186686	0.0292208	chr22	37133449	37133471	+	intron:IL2RB
21forw	CTGACTTCTATGCCCAGCCCTGG	GTGTCTGCTATGCCCGGCCCAGG	*..*..*........*....	4	0.186004	0.0657271	chr16	629656	629678	+	intergenic:RAB40C-WFIKKN1
21forw	CTGACTTCTATGCCCAGCCCTGG	CAGACGTCAATGCCCAGCTCTGG	.*...*..*.........*.	4	0.184365	0.207221	chr10	78342933	78342955	-	intergenic:LINC00595-RP11-90J7.4
21forw	CTGACTTCTATGCCCAGCCCTGG	CTGCCCTCCATGCCCAGCACAGG	...*.*..*.........*.	4	0.184365	0.126932	chr11	76710925	76710947	-	intergenic:RP11-672A2.3-RP11-672A2.1
21forw	CTGACTTCTATGCCCAGCCCTGG	CTGACTTCTAGCCCAAGCCCTGG	..........**..*.....	3	0.177576	0.0470588	chr3	49797835	49797857	+	intron:CDHR4
21forw	CTGACTTCTATGCCCAGCCCTGG	CTAAATTCTAGGCCCAGGCCGGG	..*.*.....*......*..	4	0.169824	0.0228571	chr6	129659741	129659763	-	intron:ARHGAP18
21forw	CTGACTTCTATGCCCAGCCCTGG	CTCACTCCTATCCCCAGCACCGG	..*...*....*......*.	4	0.165252	0.0599952	chr13	28956297	28956319	+	intron:MTUS2
21forw	CTGACTTCTATGCCCAGCCCTGG	CAGACTACTCTGCCCTGCCCTGG	.*....*..*.....*....	4	0.162635	0	chr3	53965992	53966014	-	intergenic:SELK-CACNA2D3
21forw	CTGACTTCTATGCCCAGCCCTGG	CTGGCTGCTCTGCCCTGCCCTGG	...*..*..*.....*....	4	0.162635	0	chr4	6017300	6017322	-	intergenic:C4orf50-JAKMIP1
21forw	CTGACTTCTATGCCCAGCCCTGG	CTGATTTCCAGGCCCAGCACTGG	....*...*.*.......*.	4	0.160565	0.100699	chr20	1598925	1598947	-	exon:SIRPB1
21forw	CTGACTTCTATGCCCAGCCCTGG	CTGAGTTCCAGGCCCAGCACCGG	....*...*.*.......*.	4	0.160565	0.0949451	chr12	94275101	94275123	-	intron:RP11-1105G2.4
21forw	CTGACTTCTATGCCCAGCCCTGG	CTGAGTTCTATGGGCAGCCCGGG	....*.......**......	3	0.154092	0	chrX	37491675	37491697	-	intergenic:PRRG1-LANCL3
21forw	CTGACTTCTATGCCCAGCCCTGG	CTAATTTCTATGGCTAGCCCTGG	..*.*.......*.*.....	4	0.15372	0.00433884	chr1	247552112	247552134	+	intron:GCSAML
21forw	CTGACTTCTATGCCCAGCCCTGG	CTTCCTTCTATGCCGATCCCGGG	..**..........*.*...	4	0.152925	0.00220588	chr1	44408881	44408903	+	intron:RNF220
21forw	CTGACTTCTATGCCCAGCCCTGG	CAGACTTCTAGATCCAGCCCAGG	.*........***.......	4	0.151191	0.221128	chr1	110632181	110632203	-	intergenic:KCNA2-RP11-284N8.3
21forw	CTGACTTCTATGCCCAGCCCTGG	CTGACATCTGTCCCCACCCCTGG	.....*...*.*....*...	4	0.151007	0.0599769	chr11	69863021	69863043	+	intergenic:FGF3-RP11-643C9.1
21forw	CTGACTTCTATGCCCAGCCCTGG	CTGTCTTCTCAGCCCAGACCTGG	...*.....**......*..	4	0.150597	0.0856643	chr11	17579140	17579162	-	intron:OTOG
21forw	CTGACTTCTATGCCCAGCCCTGG	CTGAGTTCTGGGCCCAGGCCAGG	....*....**......*..	4	0.150597	0.0177778	chr11	19489038	19489060	-	intergenic:RNA5SP335-NAV2-AS5
21forw	CTGACTTCTATGCCCAGCCCTGG	CTGACAGCTGTGCCTAGCCCCGG	.....**..*....*.....	4	0.145924	0.0188816	chr2	240578160	240578182	+	exon:RNPEPL1
21forw	CTGACTTCTATGCCCAGCCCTGG	CTGACCTCTTTCTCCAGCCCTGG	.....*...*.**.......	4	0.144812	0.297263	chr1	243472403	243472425	-	intergenic:SDCCAG8-AKT3
21forw	CTGACTTCTATGCCCAGCCCTGG	CTGACATCTCTAACCAGCCCCGG	.....*...*.**.......	4	0.144812	0.103704	chr13	109276450	109276472	+	intergenic:RP11-54H7.4-LINC00370
21forw	CTGACTTCTATGCCCAGCCCTGG	CTGAGTTCTACTTCCAGCCCTGG	....*.....***.......	4	0.144239	0.107692	chr12	50098757	50098779	+	exon:SMARCD1
21forw	CTGACTTCTATGCCCAGCCCTGG	CTGAATTCTAGCTCCAGCCCTGG	....*.....***.......	4	0.144239	0.0847059	chr6	50706209	50706231	+	intergenic:RP1-28O17.1-TFAP2D
21forw	CTGACTTCTATGCCCAGCCCTGG	CTGAGTTCTACCACCAGCCCTGG	....*.....***.......	4	0.144239	0.081448	chr7	151239432	151239454	-	exon:SMARCD3
21forw	CTGACTTCTATGCCCAGCCCTGG	CTGCCCTCTCTGCCCTGCCCTGG	...*.*...*.....*....	4	0.144062	0	chr17	48616143	48616165	+	intergenic:HOXB8-HOXB9
21forw	CTGACTTCTATGCCCAGCCCTGG	CTGTCCTCTCTGCCCTGCCCTGG	...*.*...*.....*....	4	0.144062	0	chr15	45154825	45154847	+	intron:DUOX1
21forw	CTGACTTCTATGCCCAGCCCTGG	GTGCCTTCCATGCACAGCCCTGG	*..*....*....*......	4	0.136847	0.104112	chr1	224705408	224705430	+	intergenic:CNIH3-RP11-3L21.2
21forw	CTGACTTCTATGCCCAGCCCTGG	GTGATGTCTATGCTCAGCCCTGG	*...**.......*......	4	0.135503	0.243478	chr15	92153722	92153744	+	intergenic:SLCO3A1-RP11-152L20.3
21forw	CTGACTTCTATGCCCAGCCCTGG	CTGAATGCTGTGCTCAGCCCTGG	....*.*..*...*......	4	0.134098	0.136944	chr5	97098280	97098302	-	intergenic:LIX1-CTD-2215E18.1
21forw	CTGACTTCTATGCCCAGCCCTGG	CTGTCTCCTGTGCACAGCCCAGG	...*..*..*...*......	4	0.134098	0.0850694	chr12	80891548	80891570	-	intergenic:LIN7A-MIR618
21forw	CTGACTTCTATGCCCAGCCCTGG	CTGAGTGCTGTGCACAGCCCCGG	....*.*..*...*......	4	0.134098	0.0686275	chr5	126220940	126220962	-	intergenic:AC010235.1-RP11-114J13.1
21forw	CTGACTTCTATGCCCAGCCCTGG	CTGCCTGCTGTGCACAGCCCTGG	...*..*..*...*......	4	0.134098	0.0403691	chr11	125171777	125171799	+	intergenic:PKNOX2-RP11-687M24.7
21forw	CTGACTTCTATGCCCAGCCCTGG	CTGAGTTCTCTCCCCAGACCAGG	....*....*.*.....*..	4	0.133502	0.0570136	chr2	91842469	91842491	-	intergenic:AC027612.2-RP11-407P15.2
21forw	CTGACTTCTATGCCCAGCCCTGG	CTGAGTTCTCTCCCCAGACCAGG	....*....*.*.....*..	4	0.133502	0.0570136	chr2	89765486	89765508	+	intergenic:5S_rRNA-IGKV2D-40
21forw	CTGACTTCTATGCCCAGCCCTGG	CTGCCTTCTCTTCCCAGGCCAGG	...*.....*.*.....*..	4	0.133502	0.00603318	chr18	37501481	37501503	-	intron:CELF4
21forw	CTGACTTCTATGCCCAGCCCTGG	CTGGCTTTTATTCCCCGCCCTGG	...*...*...*...*....	4	0.127204	0	chr14	99752987	99753009	+	intergenic:CYP46A1-EML1
21forw	CTGACTTCTATGCCCAGCCCTGG	CTGAGTTCTGGGCCCGGCCCCGG	....*....**....*....	4	0.125787	0.025641	chr19	5897726	5897748	-	intergenic:NDUFA11/AC024592.12-AC104532.3
21forw	CTGACTTCTATGCCCAGCCCTGG	CTGACTTCCCTACCCAGCTCAGG	........**.*......*.	4	0.124776	0.132544	chr17	41575307	41575329	-	intergenic:KRT9-KRT14
21forw	CTGACTTCTATGCCCAGCCCTGG	CTGATTTCTAGGACCACCCCTGG	....*.....*.*...*...	4	0.1243	0.0230358	chr7	44177922	44177944	-	intron:GCK
21forw	CTGACTTCTATGCCCAGCCCTGG	CTGTCTCCCATGCCCAGGCCCGG	...*..*.*........*..	4	0.122949	0.0538462	chr9	135493194	135493216	-	intergenic:PPP1R26-C9orf116
21forw	CTGACTTCTATGCCCAGCCCTGG	CTGAATGCCATGCCCAGGCCTGG	....*.*.*........*..	4	0.122949	0.0413704	chr10	101763055	101763077	+	intergenic:RP11-190J1.3-FGF8
21forw	CTGACTTCTATGCCCAGCCCTGG	ATGCCTTCTATGGCCAGGCCGGG	*..*........*....*..	4	0.120099	0.00641711	chr8	124898319	124898341	+	intergenic:RP11-1082L8.3-RP11-1082L8.2
21forw	CTGACTTCTATGCCCAGCCCTGG	CTGAGTTCCCTGCTCAGCCCTGG	....*...**...*......	4	0.119962	0.135385	chr4	168196520	168196542	-	intergenic:ANXA10-DDX60
21forw	CTGACTTCTATGCCCAGCCCTGG	CTGAGCTCTCTGCTCAGCCCAGG	....**...*...*......	4	0.118784	0.133333	chrX	142333913	142333935	-	intergenic:MAGEC2-RNA5SP516
21forw	CTGACTTCTATGCCCAGCCCTGG	CTGAGCTCTCTGCTCAGCCCTGG	....**...*...*......	4	0.118784	0.133333	chr4	100776830	100776852	+	intergenic:LINC01216-LINC01217
21forw	CTGACTTCTATGCCCAGCCCTGG	CTGACTTTTATCCCCATCCTAGG	.......*...*....*..*	4	0.118732	0.0347426	chr6	104457829	104457851	+	intergenic:SNORA33-HACE1
21forw	CTGACTTCTATGCCCAGCCCTGG	CTGACTTCTGGGACCAGCCTTGG	.........**.*......*	4	0.11802	0.025641	chr11	67979618	67979640	-	intergenic:RP5-903G2.2-UNC93B1
21forw	CTGACTTCTATGCCCAGCCCTGG	CTGGTTTCTATGCCCTGCCATGG	...**..........*...*	4	0.113563	0	chr6	128312336	128312358	+	intron:PTPRK
21forw	CTGACTTCTATGCCCAGCCCTGG	CTGGTTTCTATGCCCTGCCTTGG	...**..........*...*	4	0.113563	0	chr13	86439438	86439460	-	intergenic:RP11-30L8.1-LINC00430
21forw	CTGACTTCTATGCCCAGCCCTGG	CTGATTTCTCTTCCCTGCCCAGG	....*....*.*...*....	4	0.111509	0	chr3	129487145	129487167	+	intron:IFT122
21forw	CTGACTTCTATGCCCAGCCCTGG	GTGACTTCTCTGCCCTGCCTTGG	*........*.....*...*	4	0.110484	0	chr1	31654721	31654743	-	intron:COL16A1
21forw	CTGACTTCTATGCCCAGCCCTGG	TTGGCTTCTATTCTCAGCCCTGG	*..*.......*.*......	4	0.110194	0.176282	chr11	132869104	132869126	-	intergenic:OPCML-IT2-OPCML
21forw	CTGACTTCTATGCCCAGCCCTGG	CTGACAGCTAAGCCCAGCACTGG	.....**...*.......*.	4	0.108589	0.163866	chr7	94930924	94930946	-	intergenic:PPP1R9A-RNU4-16P
21forw	CTGACTTCTATGCCCAGCCCTGG	CTGACTGCACTGCCCAGTCCCGG	......*.**.......*..	4	0.107779	0.117047	chr2	24877882	24877904	+	intron:ADCY3
21forw	CTGACTTCTATGCCCAGCCCTGG	CTCACTCCCATGCCCTGCCCTGG	..*...*.*......*....	4	0.106383	0	chr7	95651497	95651519	-	intergenic:AC002451.3-DYNC1I1
21forw	CTGACTTCTATGCCCAGCCCTGG	CTGGCTTCTCTGACCAGACCAGG	...*.....*..*....*..	4	0.105011	0.043146	chr1	29865235	29865257	+	intergenic:RP4-656G21.1-AL645944.1
21forw	CTGACTTCTATGCCCAGCCCTGG	CTGCCTTCTGTGCCCATTCCTGG	...*.....*......**..	4	0.104468	0.0315126	chr5	2892424	2892446	+	intergenic:RP11-468D11.1-RP11-35O7.1
21forw	CTGACTTCTATGCCCAGCCCTGG	CTGACCTCTGTGACCAGCACGGG	.....*...*..*.....*.	4	0.102104	0.0832501	chr1	42153779	42153801	-	intron:GUCA2B
21forw	CTGACTTCTATGCCCAGCCCTGG	CTGATTTCTAGGACCAGCACGGG	....*.....*.*.....*.	4	0.1017	0.041958	chr11	111039566	111039588	+	intergenic:ARHGAP20-RNA5SP350
21forw	CTGACTTCTATGCCCAGCCCTGG	CTGACTTCCCTCCCAAGCCCAGG	........**.*..*.....	4	0.101278	0.0361991	chr6	110019615	110019637	-	intergenic:GPR6-WASF1
21forw	CTGACTTCTATGCCCAGCCCTGG	CTGGTTTCTATGACCTGCCCTGG	...**.......*..*....	4	0.100057	0	chr20	56205359	56205381	-	intergenic:RNA5SP487-MC3R
21forw	CTGACTTCTATGCCCAGCCCTGG	CTGGTTTCTATGACCCGCCCTGG	...**.......*..*....	4	0.100057	0	chr7	35504255	35504277	+	intron:AC007652.1
21forw	CTGACTTCTATGCCCAGCCCTGG	CTGGTTTCTATGACCTGCCCTGG	...**.......*..*....	4	0.100057	0	chr5	78882254	78882276	+	intron:ARSB
21forw	CTGACTTCTATGCCCAGCCCTGG	CTGGCTTCTATGTCCACCCTAGG	...*........*...*..*	4	0.0983739	0.0308824	chr17	79394446	79394468	+	intergenic:RBFOX3-AC020689.1
21forw	CTGACTTCTATGCCCAGCCCTGG	CTGACTTCTGAGCCCAGCTGAGG	.........**.......**	4	0.0960627	0.0113122	chr2	30826238	30826260	+	intergenic:CAPN13-GALNT14
21forw	CTGACTTCTATGCCCAGCCCTGG	ATGACTCCCATGCTCAGCCCAGG	*.....*.*....*......	4	0.0934662	0.465385	chr3	159068138	159068160	+	intergenic:RP11-170K4.2-IQCJ-SCHIP1/IQCJ
21forw	CTGACTTCTATGCCCAGCCCTGG	CTGAGTTTTATGCCCAGAGCAGG	....*..*.........**.	4	0.0928054	0.0353365	chr10	99530162	99530184	-	intron:LINC01475
21forw	CTGACTTCTATGCCCAGCCCTGG	CTGGCTTCTTTGCCCCTCCCGGG	...*.....*.....**...	4	0.0916759	0	chr17	50661820	50661842	-	intron:ABCC3
21forw	CTGACTTCTATGCCCAGCCCTGG	CTGTCTTCTGTGCCCCACCCTGG	...*.....*.....**...	4	0.0916759	0	chr16	4170525	4170547	+	intergenic:ADCY9-RP11-95P2.3
21forw	CTGACTTCTATGCCCAGCCCTGG	CTGTCTTCTCTGCCCTTCCCTGG	...*.....*.....**...	4	0.0916759	0	chr3	43654041	43654063	-	intergenic:ANO10-ABHD5
21forw	CTGACTTCTATGCCCAGCCCTGG	TTGTCTTCTATGCCCTGCACTGG	*..*...........*..*.	4	0.090618	0	chr13	105725701	105725723	+	intron:LINC00343
21forw	CTGACTTCTATGCCCAGCCCTGG	CTGGCTTCTCTGCTCAGCCTGGG	...*.....*...*.....*	4	0.0906054	0.0458333	chr17	57730628	57730650	+	intergenic:RNU7-134P-CCDC182
21forw	CTGACTTCTATGCCCAGCCCTGG	CTGGCTTCTCTGCACAGCCAGGG	...*.....*...*.....*	4	0.0906054	0.0364583	chr22	19174784	19174806	+	intergenic:LINC01311-SLC25A1
21forw	CTGACTTCTATGCCCAGCCCTGG	CTGAGCGCTATGCGCAGCCCGGG	....***......*......	4	0.0880882	0	chr2	107469684	107469706	+	intron:AC096669.2
21forw	CTGACTTCTATGCCCAGCCCTGG	CTGACTTCAAACCCCACCCCTGG	........*.**....*...	4	0.0876747	0.0867523	chr2	46948230	46948252	+	intergenic:TTC7A/MCFD2-TTC7A
21forw	CTGACTTCTATGCCCAGCCCTGG	CAGACTTCCAGGCCCTGCCCCGG	.*......*.*....*....	4	0.0876737	0	chr12	114682656	114682678	-	intron:TBX3
21forw	CTGACTTCTATGCCCAGCCCTGG	CTGACATCCATCCCCAGCTCTGG	.....*..*..*......*.	4	0.086115	0.195475	chr2	59598708	59598730	-	intergenic:AC007006.1-RNU6-508P
21forw	CTGACTTCTATGCCCAGCCCTGG	CTGACGGATATGCTCAGCCCAGG	.....***.....*......	4	0.0840382	0.160224	chr12	47729316	47729338	-	exon:RP1-197B17.7/RP1-197B17.3
21forw	CTGACTTCTATGCCCAGCCCTGG	CTGACCTCCCTGCCCTGCCCCGG	.....*..**.....*....	4	0.08378	0	chr6	159375243	159375265	+	intergenic:RP11-125D12.1-RP11-125D12.2
21forw	CTGACTTCTATGCCCAGCCCTGG	CTGAGTTTTATGATCAGCCCAGG	....*..*....**......	4	0.0824998	0.148077	chr17	71639220	71639242	-	intergenic:AC118653.2-AC005152.3
21forw	CTGACTTCTATGCCCAGCCCTGG	CTGACTCCTATCCCCATCCATGG	......*....*....*..*	4	0.0810941	0.0454963	chr10	70711255	70711277	+	intron:ADAMTS14
21forw	CTGACTTCTATGCCCAGCCCTGG	CTGTCTTCTAGACCCAGTCCTGG	...*......**.....*..	4	0.080449	0.152727	chr7	90155887	90155909	-	intron:STEAP1
21forw	CTGACTTCTATGCCCAGCCCTGG	CTGTCTTCTAGACCCAGTCCTGG	...*......**.....*..	4	0.080449	0.152727	chr7	22498745	22498767	+	intron:STEAP1B
21forw	CTGACTTCTATGCCCAGCCCTGG	CTAACTCCTAAGCACAGCCCAGG	..*...*...*..*......	4	0.0796769	0.135352	chr18	79348032	79348054	-	intron:ATP9B
21forw	CTGACTTCTATGCCCAGCCCTGG	CTGGCTTCTCTGCACATCCCAGG	...*.....*...*..*...	4	0.0794169	0.0182292	chr15	66401867	66401889	-	intron:MAP2K1
21forw	CTGACTTCTATGCCCAGCCCTGG	CTGAGTTCCATGCCCAGGCTGGG	....*...*........*.*	4	0.0790689	0.0221538	chr11	17577759	17577781	-	intron:OTOG
21forw	CTGACTTCTATGCCCAGCCCTGG	CTGACTTCTATTCCCCACCCTGG	...........*...**...	3	0.0790581	0	chr1	37241992	37242014	-	intergenic:RNU6-636P-RP5-1180C18.1
21forw	CTGACTTCTATGCCCAGCCCTGG	CTGCCCTCAATGCTCAGCCCAGG	...*.*..*....*......	4	0.0788022	0.218487	chr2	54283341	54283363	-	intron:ACYP2
21forw	CTGACTTCTATGCCCAGCCCTGG	CTGACTTCCAGGACCAGCCTTGG	........*.*.*......*	4	0.0782955	0.0426036	chr2	158869098	158869120	+	intergenic:DAPL1-RNU2-21P
21forw	CTGACTTCTATGCCCAGCCCTGG	CTGACTTCCAGGACCAGCCTTGG	........*.*.*......*	4	0.0782955	0.0426036	chr2	158848100	158848122	+	intron:DAPL1
21forw	CTGACTTCTATGCCCAGCCCTGG	CTGAGCTCTATGCCCAGACGTGG	....**...........*.*	4	0.0782924	0.0172768	chr17	8037662	8037684	+	intergenic:GUCY2D-ALOX15B
21forw	CTGACTTCTATGCCCAGCCCTGG	CTGACGGCTCTGCACAGCCCCGG	.....**..*...*......	4	0.0773992	0.0392157	chr16	5011197	5011219	+	exon:RP11-165E7.1/SEC14L5
21forw	CTGACTTCTATGCCCAGCCCTGG	CTGACCTCTCAGCCCTGCCCTGG	.....*...**....*....	4	0.0761013	0	chr11	125353248	125353270	-	intron:PKNOX2
21forw	CTGACTTCTATGCCCAGCCCTGG	CTGGCTTCTCTGCCAAGTCCTGG	...*.....*....*..*..	4	0.0727205	0.0297619	chr8	94970993	94971015	+	intron:NDUFAF6
21forw	CTGACTTCTATGCCCAGCCCTGG	CTGACCTCCCTGCTCAGCCCAGG	.....*..**...*......	4	0.06924	0.205128	chr13	97513052	97513074	+	intergenic:RAP2A-RP11-120E13.1
21forw	CTGACTTCTATGCCCAGCCCTGG	CTGACTCCTTTGCCCAATCCAGG	......*..*......**..	4	0.067913	0.363971	chr3	123068780	123068802	-	intron:PDIA5
21forw	CTGACTTCTATGCCCAGCCCTGG	CTGACTGCTCTGCCCAAGCCTGG	......*..*......**..	4	0.067913	0.0244009	chr15	93790914	93790936	+	intergenic:LINC01579/RP11-739G5.1-LINC01579
21forw	CTGACTTCTATGCCCAGCCCTGG	CTGACATCGATGCCCAACACAGG	.....*..*.......*.*.	4	0.0673867	0.214603	chr3	155826673	155826695	+	exon:SLC33A1
21forw	CTGACTTCTATGCCCAGCCCTGG	CTGACTTCTCTTCCTAACCCTGG	.........*.*..*.*...	4	0.0638167	0.00797721	chr16	23479897	23479919	-	intron:GGA2
21forw	CTGACTTCTATGCCCAGCCCTGG	CTGCCTTCTAGGTCCAGGCCCGG	...*......*.*....*..	4	0.06328	0.0131765	chr4	190072640	190072662	+	exon:AC126281.3
21forw	CTGACTTCTATGCCCAGCCCTGG	CTGCCTTCTAGGTCCAGGCCCGG	...*......*.*....*..	4	0.06328	0.0131765	chr4	190075933	190075955	+	exon:AC126281.8
21forw	CTGACTTCTATGCCCAGCCCTGG	CTGCCTTCTAGGTCCAGGCCCGG	...*......*.*....*..	4	0.06328	0.0131765	chr4	190092413	190092435	+	exon:AC126281.4
21forw	CTGACTTCTATGCCCAGCCCTGG	CTGCCTTCTAGGTCCAGGCCCGG	...*......*.*....*..	4	0.06328	0.0131765	chr4	190079226	190079248	+	exon:AC126281.2
21forw	CTGACTTCTATGCCCAGCCCTGG	CTGCCTTCTAGGTCCAGGCCCGG	...*......*.*....*..	4	0.06328	0.0131765	chr4	190085820	190085842	+	exon:AC126281.7
21forw	CTGACTTCTATGCCCAGCCCTGG	CTGCCTTCTAGGTCCAGGCCCGG	...*......*.*....*..	4	0.06328	0.0131765	chr4	190089113	190089135	+	exon:AC126281.6
21forw	CTGACTTCTATGCCCAGCCCTGG	CTGACACCCATGCCCCGCCCAGG	.....**.*......*....	4	0.06213	0	chr19	19656916	19656938	-	exon:ATP13A1
21forw	CTGACTTCTATGCCCAGCCCTGG	CTGACCTCTATGCCCTGGCCTGG	.....*.........*.*..	3	0.0606447	0	chr9	34491174	34491196	+	intron:DNAI1
21forw	CTGACTTCTATGCCCAGCCCTGG	CTGCCTTCCATGCCCAGGACAGG	...*....*........**.	4	0.0597283	0.0186167	chr17	30238699	30238721	-	intergenic:SLC6A4-RP11-354P11.2
21forw	CTGACTTCTATGCCCAGCCCTGG	GTCACTTCTATGCGTAGCCCTGG	*.*..........**.....	4	0.059184	0	chr20	62302538	62302560	+	intron:ADRM1
21forw	CTGACTTCTATGCCCAGCCCTGG	CTGACTCCTCTGCCCAGTGCTGG	......*..*.......**.	4	0.0583786	0.0184152	chr11	77124656	77124678	+	exon:CAPN5
21forw	CTGACTTCTATGCCCAGCCCTGG	CTGACTTGTGTGCCAGGCCCAGG	.......*.*....**....	4	0.0579478	0.0152625	chr9	98603607	98603629	-	intergenic:GABBR2-AL353782.2
21forw	CTGACTTCTATGCCCAGCCCTGG	CTGACTTTTATGGCTATCCCAGG	.......*....*.*.*...	4	0.0571297	0.00198864	chr9	78596841	78596863	+	intergenic:PSAT1-RP11-165H23.1
21forw	CTGACTTCTATGCCCAGCCCTGG	CTGACTGCCAGGCCCCGCCCAGG	......*.*.*....*....	4	0.0569953	0	chr16	29613997	29614019	-	intergenic:MIR3680-1-SPN
21forw	CTGACTTCTATGCCCAGCCCTGG	CTGACTGCCAGGCCCCGCCCAGG	......*.*.*....*....	4	0.0569953	0	chr16	21520729	21520751	-	intergenic:MIR3680-2-CTB-31N19.5
21forw	CTGACTTCTATGCCCAGCCCTGG	CTGACTGCCAGGCCCCGCCCAGG	......*.*.*....*....	4	0.0569953	0	chr16	87869781	87869803	-	intergenic:SLC7A5-CA5A
21forw	CTGACTTCTATGCCCAGCCCTGG	CTGACTTCTTTGCCAAACCTAGG	.........*....*.*..*	4	0.0566953	0.054902	chr13	53602385	53602407	+	intergenic:RP11-384G23.1-LINC00558
21forw	CTGACTTCTATGCCCAGCCCTGG	CTGGCTTCTACGCCCTTCCCAGG	...*......*....**...	4	0.0552445	0	chr15	47499290	47499312	+	intergenic:SEMA6D-RP11-142J21.2
21forw	CTGACTTCTATGCCCAGCCCTGG	CTGTCTTCTGTGCAGAGCCCCGG	...*.....*...**.....	4	0.0526182	0.00618687	chr9	32823422	32823444	+	intergenic:Y_RNA-RP11-462B18.2
21forw	CTGACTTCTATGCCCAGCCCTGG	CTGACTTCTAGTCCCAGCTTTGG	..........**......**	4	0.0513169	0.0213018	chr5	149582115	149582137	-	intron:ARHGEF37
21forw	CTGACTTCTATGCCCAGCCCTGG	CTGACTCCAATGCCCAGACATGG	......*.*........*.*	4	0.0512697	0.171875	chr1	11300888	11300910	-	intergenic:UBIAD1-PTCHD2
21forw	CTGACTTCTATGCCCAGCCCTGG	CTGACTTCAGTGCACAGCCAGGG	........**...*.....*	4	0.050024	0.0902778	chr14	69609930	69609952	+	intergenic:CCDC177-SUSD6
21forw	CTGACTTCTATGCCCAGCCCTGG	CTGACTTTTAAGCCCAGGTCTGG	.......*..*......**.	4	0.0490247	0.0403846	chr3	69320100	69320122	-	intron:FRMD4B
21forw	CTGACTTCTATGCCCAGCCCTGG	CTGTCTTCTATTCCCTTCCCTGG	...*.......*...**...	4	0.0489735	0	chrX	23347199	23347221	-	intron:PTCHD1
21forw	CTGACTTCTATGCCCAGCCCTGG	TTGACTTCTACGTGCAGCCCTGG	*.........*.**......	4	0.0481057	0	chr2	11824558	11824580	+	intron:LPIN1
21forw	CTGACTTCTATGCCCAGCCCTGG	CTGATTTCTCTGCCCTGGCCAGG	....*....*.....*.*..	4	0.0466714	0	chr18	78936334	78936356	-	intergenic:CTD-2382H12.1-RP11-849I19.1
21forw	CTGACTTCTATGCCCAGCCCTGG	CTGACTCCTAGGCCCAGGCTGGG	......*...*......*.*	4	0.0465707	0.011	chr5	150575539	150575561	+	intergenic:NDST1-SYNPO
21forw	CTGACTTCTATGCCCAGCCCTGG	CTGACTTCTAACACCAGCTCTGG	..........***.....*.	4	0.0454354	0.0704838	chr17	319152	319174	+	intron:RPH3AL
21forw	CTGACTTCTATGCCCAGCCCTGG	CTGACTTCTAATCCCACCACTGG	..........**....*.*.	4	0.0452006	0.0290886	chr9	77436487	77436509	+	intergenic:GNA14-GNA14-AS1
21forw	CTGACTTCTATGCCCAGCCCTGG	CTGGCTTCTATGACCTGCCTTGG	...*........*..*...*	4	0.0439489	0	chr5	53430240	53430262	-	intergenic:CTD-2366F13.1-FST
21forw	CTGACTTCTATGCCCAGCCCTGG	CTGATTTCTATGACCCGCCTTGG	....*.......*..*...*	4	0.0439489	0	chr14	84845284	84845306	+	intergenic:RNU6-976P-RP11-789A21.1
21forw	CTGACTTCTATGCCCAGCCCTGG	CTGGCTTCTATGACCTGCCTTGG	...*........*..*...*	4	0.0439489	0	chrX	29349419	29349441	+	intron:IL1RAPL1
21forw	CTGACTTCTATGCCCAGCCCTGG	CTGCCTTCTAGGCCTAGGCCCGG	...*......*...*..*..	4	0.0438218	0.0012549	chr10	133757960	133757982	+	exon:AL732375.2
21forw	CTGACTTCTATGCCCAGCCCTGG	CTGCCTTCTAGGCCTAGGCCCGG	...*......*...*..*..	4	0.0438218	0.0012549	chr10	133681771	133681793	+	exon:AL845259.5
21forw	CTGACTTCTATGCCCAGCCCTGG	CTGCCTTCTAGGCCTAGGCCCGG	...*......*...*..*..	4	0.0438218	0.0012549	chr10	133751351	133751373	+	exon:AL732375.4
21forw	CTGACTTCTATGCCCAGCCCTGG	CTGCCTTCTAGGCCTAGGCCCGG	...*......*...*..*..	4	0.0438218	0.0012549	chr10	133668553	133668575	+	exon:AL845259.4
21forw	CTGACTTCTATGCCCAGCCCTGG	CTGCCTTCTAGGCCTAGGCCCGG	...*......*...*..*..	4	0.0438218	0.0012549	chr10	133744732	133744754	+	exon:AL732375.5
21forw	CTGACTTCTATGCCCAGCCCTGG	CTGCCTTCTAGGCCTAGGCCCGG	...*......*...*..*..	4	0.0438218	0.0012549	chr10	133678461	133678483	+	exon:AL845259.3
21forw	CTGACTTCTATGCCCAGCCCTGG	CTGCCTTCTAGGCCTAGGCCCGG	...*......*...*..*..	4	0.0438218	0.0012549	chr10	133741422	133741444	+	exon:AL732375.3
21forw	CTGACTTCTATGCCCAGCCCTGG	CTGCCTTCTAGGCCTAGGCCCGG	...*......*...*..*..	4	0.0438218	0.0012549	chr10	133675151	133675173	+	exon:AL845259.6
21forw	CTGACTTCTATGCCCAGCCCTGG	CTGCCTTCTAGGCCTAGGCCCGG	...*......*...*..*..	4	0.0438218	0.0012549	chr10	133671852	133671874	+	exon:AL845259.7
21forw	CTGACTTCTATGCCCAGCCCTGG	CTGCCTTCTAGGCCTAGGCCCGG	...*......*...*..*..	4	0.0438218	0.0012549	chr10	133754650	133754672	+	exon:AL732375.7
21forw	CTGACTTCTATGCCCAGCCCTGG	CTGCCTTCTAGGCCTAGGCCCGG	...*......*...*..*..	4	0.0438218	0.0012549	chr10	133685070	133685092	+	exon:AL845259.2
21forw	CTGACTTCTATGCCCAGCCCTGG	CTGCCTTCTAGGCCTAGGCCCGG	...*......*...*..*..	4	0.0438218	0.0012549	chr10	133665243	133665265	+	exon:AL845259.8
21forw	CTGACTTCTATGCCCAGCCCTGG	CTGCCTTCTAGGCCTAGGCCCGG	...*......*...*..*..	4	0.0438218	0.0012549	chr10	133748042	133748064	+	exon:AL732375.1
21forw	CTGACTTCTATGCCCAGCCCTGG	CCGACTTCTGTGCACAGGCCGGG	.*.......*...*...*..	4	0.0425867	0.0222222	chr5	107669449	107669471	+	intron:EFNA5
21forw	CTGACTTCTATGCCCAGCCCTGG	CTGACATCCAGGCTCAGCCCTGG	.....*..*.*..*......	4	0.0417244	0.234667	chr14	104104706	104104728	-	exon:ASPG
21forw	CTGACTTCTATGCCCAGCCCTGG	CTGATTTCTATGCCCAGAAATGG	....*............***	4	0.0407638	0.0734266	chr5	24988900	24988922	+	intergenic:Y_RNA-RP11-549K20.1
21forw	CTGACTTCTATGCCCAGCCCTGG	CTGAATTCTCTGCTCAGACCTGG	....*....*...*...*..	4	0.0404304	0.0752137	chr8	27107455	27107477	+	intergenic:RP11-521M14.2-AC090150.1
21forw	CTGACTTCTATGCCCAGCCCTGG	CTGAGTTCTGTGCACAGACCGGG	....*....*...*...*..	4	0.0404304	0.0628205	chr4	170135461	170135483	-	intergenic:AADAT-RP11-789C1.1
21forw	CTGACTTCTATGCCCAGCCCTGG	CTGACTTCTTTTCCCAGTTCTGG	.........*.*.....**.	4	0.0400264	0.100691	chr18	44762173	44762195	+	intergenic:RP11-9H20.2-SETBP1
21forw	CTGACTTCTATGCCCAGCCCTGG	CTGACTTCTCTCCCCAGGGCAGG	.........*.*.....**.	4	0.0400264	0.00294118	chr20	55975413	55975435	+	intergenic:RP5-837G17.1-CBLN4
21forw	CTGACTTCTATGCCCAGCCCTGG	CTGATTTCTATGACCTACCCTGG	....*.......*..**...	4	0.0385218	0	chr12	29401598	29401620	-	intron:OVCH1-AS1
21forw	CTGACTTCTATGCCCAGCCCTGG	CTGACTTCAAAGCCCATGCCAGG	........*.*.....**..	4	0.0366106	0.0232143	chr2	3969520	3969542	+	intron:LINC01304
21forw	CTGACTTCTATGCCCAGCCCTGG	CTGGCTTCTCTGCTCTGCCCAGG	...*.....*...*.*....	4	0.0354798	0	chr12	1554346	1554368	-	intergenic:LINC00942-FBXL14
21forw	CTGACTTCTATGCCCAGCCCTGG	CTGATTACTATGCCCTGTCCAGG	....*.*........*.*..	4	0.0346108	0	chr8	27875005	27875027	+	intron:SCARA5
21forw	CTGACTTCTATGCCCAGCCCTGG	CTGACTTCTCTCTTCAGCCCAGG	.........*.***......	4	0.0340968	0.0905882	chr2	199214864	199214886	+	intergenic:RNU7-147P-SATB2
21forw	CTGACTTCTATGCCCAGCCCTGG	CTGACTTCTTTGGCCCTCCCTGG	.........*..*..**...	4	0.0322162	0	chr10	79203668	79203690	+	intron:ZMIZ1
21forw	CTGACTTCTATGCCCAGCCCTGG	CTGACTTCTGTGTCCCACCCTGG	.........*..*..**...	4	0.0322162	0	chr1	2821143	2821165	-	intergenic:RP11-740P5.3-ACTRT2
21forw	CTGACTTCTATGCCCAGCCCTGG	CTGACATCTACGACCCGCCCTGG	.....*....*.*..*....	4	0.0319774	0	chr8	141392522	141392544	-	exon:CTD-3064M3.4
21forw	CTGACTTCTATGCCCAGCCCTGG	CTGACTTCTAGCCCTAGCTCTGG	..........**..*...*.	4	0.0314643	0.00651584	chr6	13448846	13448868	+	intron:GFOD1
21forw	CTGACTTCTATGCCCAGCCCTGG	CTGACTTCTCTGCCCACTGCTGG	.........*......***.	4	0.0313215	0.00630252	chr2	29247750	29247772	-	intron:ALK
21forw	CTGACTTCTATGCCCAGCCCTGG	CTGTCTTCTATGTCTAGGCCCGG	...*........*.*..*..	4	0.0305568	0.0039596	chrY	11322956	11322978	+	intergenic:AC134882.2-AC134882.3
21forw	CTGACTTCTATGCCCAGCCCTGG	CTGACTTCTGAGCAGAGCCCTGG	.........**..**.....	4	0.0266358	0.00729167	chr18	48830701	48830723	-	intron:RP11-484L8.1
21forw	CTGACTTCTATGCCCAGCCCTGG	CTGACTTCTCTTCTTAGCCCTGG	.........*.*.**.....	4	0.0236123	0.00626781	chr1	17692015	17692037	-	intron:ARHGEF10L
21forw	CTGACTTCTATGCCCAGCCCTGG	CTGACTTCCAGGCCAGGCCCTGG	........*.*...**....	4	0.0213359	0.0157791	chr2	232495726	232495748	+	intergenic:ECEL1-PRSS56
21forw	CTGACTTCTATGCCCAGCCCTGG	CTGACTTCCATGAGCAGCCTTGG	........*...**.....*	4	0.0210199	0	chr2	4690713	4690735	-	intergenic:LINC01249-SNORA31
21forw	CTGACTTCTATGCCCAGCCCTGG	CTGACTTCGATGTGCAGCCTAGG	........*...**.....*	4	0.0210199	0	chr8	10522486	10522508	-	intergenic:PRSS51-PRSS55
21forw	CTGACTTCTATGCCCAGCCCTGG	CTGACTTCCATACACAGCTCAGG	........*..*.*....*.	4	0.0201864	0.139172	chr10	59084894	59084916	-	intergenic:LINC00844-PHYHIPL
21forw	CTGACTTCTATGCCCAGCCCTGG	CTGACGTCCATGCCCTGGCCTGG	.....*..*......*.*..	4	0.0187322	0	chr11	75204340	75204362	+	intron:SLCO2B1
21forw	CTGACTTCTATGCCCAGCCCTGG	CTGACTTCCATGCCCTTCTCAGG	........*......**.*.	4	0.0182346	0	chr20	4834496	4834518	-	intergenic:RASSF2-SLC23A2
21forw	CTGACTTCTATGCCCAGCCCTGG	CTGGCTTCTATGGGCAGTCCTGG	...*........**...*..	4	0.0169887	0	chr22	20271404	20271426	-	intergenic:RTN4R-DGCR6L
21forw	CTGACTTCTATGCCCAGCCCTGG	CTAACTTCTATGCCCTGTACCGG	..*............*.**.	4	0.0165785	0	chr2	15217074	15217096	+	intron:NBAS
21forw	CTGACTTCTATGCCCAGCCCTGG	CTGACCTCTATGCATAGCCTAGG	.....*.......**....*	4	0.0151432	0.00636364	chr22	30669082	30669104	-	intergenic:DUSP18-OSBP2
21forw	CTGACTTCTATGCCCAGCCCTGG	CTTACTTCTATGCTCAGAACAGG	..*..........*...**.	4	0.0143616	0.0846154	chr2	14492452	14492474	-	intergenic:LINC00276-Metazoa_SRP
21forw	CTGACTTCTATGCCCAGCCCTGG	CTGAGTTCTATGAGCCGCCCTGG	....*.......**.*....	4	0.01419	0	chr17	71324676	71324698	-	intergenic:RNU7-155P-AC118653.2
21forw	CTGACTTCTATGCCCAGCCCTGG	CTGACTTCTAGACCCGGGCCTGG	..........**...*.*..	4	0.0125648	0.00957265	chr4	7130359	7130381	-	intergenic:RN7SKP36-SORCS2
21forw	CTGACTTCTATGCCCAGCCCTGG	CTGGCTTCTATGCTGAGACCTGG	...*.........**..*..	4	0.0117648	0.0123397	chr21	15327963	15327985	+	intergenic:AF127577.12-AF246928.1
21forw	CTGACTTCTATGCCCAGCCCTGG	CTGACTTCTGTGCTGAGTCCTGG	.........*...**..*..	4	0.009839	0.0130952	chr16	89986737	89986759	-	intergenic:CENPBD1/RP11-566K11.5-DBNDD1
21forw	CTGACTTCTATGCCCAGCCCTGG	CTGACTTCTATGCTGCTCCCAGG	.............****...	4	0.00345066	0	chr10	69553459	69553481	+	intergenic:TSPAN15-NEUROG3

## Sheet: Off-target primers
Name	Primer Sequence	Tm	CFD Score				Amplicon sequence	length
mm1_intergenic_HBB|HBD_chr11_5227091_F	TCGTCGGCAGCGTCAGATGCACCATGGTGTCTGT	59.3	0.87	28-DS-TA	28-DS-TA-FP	AGATGCACCATGGTGTCTGT	AGATGCACCATGGTGTCTGTTTGAGGTTGCTAGTGAACACAGTTGTGTCAGAAGCAAATGTAAGCAATAGATGGCTCTGCCCTGACTTTTATGCCCAGCCCTGGCTCCTGCCCTCCCTGCTCCTGGGAGTAGATTGGCCA	140
mm1_intergenic_HBB|HBD_chr11_5227091_R	GTCTCGTGGGCTCGGTGGCCAATCTACTCCCAGGA	59.9	0.87		28-DS-TA-RP	TGGCCAATCTACTCCCAGGA
				28-Reporter-DS	28-Reporter-DS-FP	GGCCGCACAACTCCTAAG	ggccgcacaactcctaagccagtgccagaagagccaaggacaggtacggctgtcatcacttagacctcaccctgtggagccacaccctagggttggccaatctactcccaggagcagggagggcaggagccagggctgggcatagaagtcagggcagagccatctattgcttacatttgcttctgacacaactgtgttcactagcaacctcaaacaga	218
					28-Reporter-DS-RP	TCTGTTTGAGGTTGCTAGTGAA
mm2_intergenic_PDGFB|RP3-333H23.8_chr22_39265099_F	TCGTCGGCAGCGTCTGACACATTCTCCACTGGCC	59.9	0.26	28-DS-OT1	28-DS-OT1-FP	TGACACATTCTCCACTGGCC	TGACACATTCTCCACTGGCCTGCTTGCCTGGCCCGTGCTGGGCATAGAAGCCAGGACTCTGACAGATGGCTCCACTCACGTTCATGGGCAAAGAACCC	98
mm2_intergenic_PDGFB|RP3-333H23.8_chr22_39265099_R	GTCTCGTGGGCTCGGGGGTTCTTTGCCCATGAACG	59.7	0.26		28-DS-OT1-RP	GGGTTCTTTGCCCATGAACG
mm2_intergenic_AL607076.1|TCERG1L_chr10_131062803_F	TCGTCGGCAGCGTCTAAACAGGGGCACAGTTCCC	59.8	0.09	28-DS-OT2	28-DS-OT2-FP	TAAACAGGGGCACAGTTCCC	TAAACAGGGGCACAGTTCCCTGCCTCCCAGGTCCATGGTACAAACCACAGCCGTGGAAGCCCTGACTCCTGTGCCCAGCCCCAGTGCCCTCCTTCTTCCTGCTGAGACAGGGTCAAGG	118
mm2_intergenic_AL607076.1|TCERG1L_chr10_131062803_R	GTCTCGTGGGCTCGGCCTTGACCCTGTCTCAGCAG	60	0.09		28-DS-OT2-RP	CCTTGACCCTGTCTCAGCAG
mm3_intron_CACNA2D4_chr12_1798533_F	TCGTCGGCAGCGTCCTAGCTGGCGTGCAGAAAAC	59.8	0.29	28-DS-OT3	28-DS-OT3-FP	CTAGCTGGCGTGCAGAAAAC	CTAGCTGGCGTGCAGAAAACTCTCACCGAGAGGAGCAAGCCCACAGCGGCCAGGGCTGTGAGTTTTGTCCCCAGGGCTGGGCACAGAAGCCTGCCTGACAATGGCAGggttga	113
mm3_intron_CACNA2D4_chr12_1798533_R	GTCTCGTGGGCTCGGtcaaccCTGCCATTGTCAGG	60.2	0.29		28-DS-OT3-RP	tcaaccCTGCCATTGTCAGG
mm3_intron_EXOSC7_chr3_44988146_F	TCGTCGGCAGCGTCccagggctccttggagaaag	60	0.05	28-DS-OT4	28-DS-OT4-FP	ccagggctccttggagaaag	ccagggctccttggagaaaggcttgatccctagggctgggcagagaagacacaagaggatagatatcttgtgttgcagaaagtagataattactcaaaaagttggaggcatgttgaaagagcac	124
mm3_intron_EXOSC7_chr3_44988146_R	GTCTCGTGGGCTCGGgtgctctttcaacatgcctcc	59.7	0.05		28-DS-OT4-RP	gtgctctttcaacatgcctcc
mm3_intron_AP003025.2_chr11_131533483_F	TCGTCGGCAGCGTCCTGTTACACCAGCCCAGGAG	60	0.01	28-DS-OT5	28-DS-OT5-FP	CTGTTACACCAGCCCAGGAG	CTGTTACACCAGCCCAGGAGAGAATGGGGTAGACGTCTCCATCACTGAAATGGGGGGCCTGGGCCTTCTGCTTAAATGGCTTCTCTGCCCAGCCCTGACTCAATCAGGAAAAGCAAAGTAGCTGCTTGGCCCAAT	135
mm3_intron_AP003025.2_chr11_131533483_R	GTCTCGTGGGCTCGGATTGGGCCAAGCAGCTACTT	59.9	0.01		28-DS-OT5-RP	ATTGGGCCAAGCAGCTACTT
mm3_intron_MOV10L1_chr22_50091381_F	TCGTCGGCAGCGTCAAGGCACGTTCAGGACTCAG	59.9	0.01	28-DS-OT6	28-DS-OT6-FP	AAGGCACGTTCAGGACTCAG	AAGGCACGTTCAGGACTCAGGACCGTGGCTGCAGCAGTGGCCAGACGGCTGAGGGCGTGCGCTGCTCCTGGGCCAGACTTGTCTGCCCAGCCCCGAACCTTTTCCAGCACCGTGTTTGTTGAG	123
mm3_intron_MOV10L1_chr22_50091381_R	GTCTCGTGGGCTCGGCTCAACAAACACGGTGCTGG	59.9	0.01		28-DS-OT6-RP	CTCAACAAACACGGTGCTGG
mm3_intergenic_FSTL4|CTB-3M24.3_chr5_133357965_F	TCGTCGGCAGCGTCGCCCACTCCTGTTCTAGCTG	60.1	0.13	28-DS-OT7	28-DS-OT7-FP	GCCCACTCCTGTTCTAGCTG	GCCCACTCCTGTTCTAGCTGAGTCTGGGCAGAGGCAGCACAGTCAGTGCTGGTGCCCACTCAGGAGGACCAGTCGGCTTGGGCTGGGCATAGAACTCCAGCCATGCTAGCCAGTCTGTGGTCAGCTCAG	129
mm3_intergenic_FSTL4|CTB-3M24.3_chr5_133357965_R	GTCTCGTGGGCTCGGCTGAGCTGACCACAGACTGG	60	0.13		28-DS-OT7-RP	CTGAGCTGACCACAGACTGG
mm3_intron_ADAMTSL1_chr9_18778319_F	TCGTCGGCAGCGTCTGGAACACTGACTCCGTGTG	59.8	0.06	28-DS-OT8	28-DS-OT8-FP	TGGAACACTGACTCCGTGTG	TGGAACACTGACTCCGTGTGTGTGGTCCCCCAGGGCTGGGCAGAGAATGCAGCCAGCACCTGCTGTTTCCCATGGGTGAGCCCATCGTGTATCTGTGCTGGACAAGGCTGTTTG	114
mm3_intron_ADAMTSL1_chr9_18778319_R	GTCTCGTGGGCTCGGCAAACAGCCTTGTCCAGCAC	59.9	0.06		28-DS-OT8-RP	CAAACAGCCTTGTCCAGCAC
mm3_intergenic_RNU7-173P|RNA5SP486_chr20_47866510_F	TCGTCGGCAGCGTCCTGTGACATCAGGAGTAGCC	57.4	0.01	28-DS-OT9	28-DS-OT9-FP	CTGTGACATCAGGAGTAGCC	CTGTGACATCAGGAGTAGCCTTTTATTTTTATTTTTAAATGCTTATTTCTGTGCCCAGCCCAGACCTTTACTTGATGTCCAGGTTCATGCAATCAGCTGTGGTTGGGCTGTCTCCAACTCA	121
mm3_intergenic_RNU7-173P|RNA5SP486_chr20_47866510_R	GTCTCGTGGGCTCGGTGAGTTGGAGACAGCCCAAC	59.8	0.01		28-DS-OT9-RP	TGAGTTGGAGACAGCCCAAC
mm3_intergenic_RP11-655C2.3|OR5B21_chr11_58505345_F	TCGTCGGCAGCGTCTGGCCTAGTGGTGAGGAAAG	59	0.02	28-DS-OT10	28-DS-OT10-FP	TGGCCTAGTGGTGAGGAAAG	TGGCCTAGTGGTGAGGAAAGTTCCTGCTTGGGCTGGGCATAGAAAGAAGTTGGGAAagaaaaagaggagaaggataaaatgaagtaaagaaggaggagcaggatgaggag	110
mm3_intergenic_RP11-655C2.3|OR5B21_chr11_58505345_R	GTCTCGTGGGCTCGGctcctcatcctgctcctcct	60.1	0.02		28-DS-OT10-RP	ctcctcatcctgctcctcct
mm3_intron_SOBP_chr6_107598066_F	TCGTCGGCAGCGTCTGGGGTGTGTGTGTGTTACC	60.1	0.65	28-DS-OT10	28-DS-OT10-FP2	AGAAATCTAAATGGCCTAGTGGTG	agaaatctaaatggcctagtggtgaggaaagttcctgcttgggctgggcatagaaagaagttgggaaagaaaaagaggagaaggataaaatgaagtaaagaaggaggagcaggatgagga	109
mm3_intron_SOBP_chr6_107598066_R	GTCTCGTGGGCTCGGACATTATACTTTGTTTGCACTGCA	57.9	0.65		28-DS-OT10-RP2	TCCTCATCCTGCTCCTCCTT
mm4_intergenic_RP11-170K4.2|IQCJ-SCHIP1/IQCJ_chr3_159068137_F	TCGTCGGCAGCGTCGCATGTGTGGCCTTGAACAG	60	0.46
mm4_intergenic_RP11-170K4.2|IQCJ-SCHIP1/IQCJ_chr3_159068137_R	GTCTCGTGGGCTCGGACGTGCTATTGATGGGTGGG	60.1	0.46
mm4_intron_NFAM1_chr22_42401015_F	TCGTCGGCAGCGTCGGAAAGCAAGGTCCCTGGAG	60.3	0.45
mm4_intron_NFAM1_chr22_42401015_R	GTCTCGTGGGCTCGGtctcactgacagagcctcga	59.9	0.45
mm4_intergenic_CD82|RP11-45A12.1_chr11_44627949_F	TCGTCGGCAGCGTCGAAAGGCTAGTGGGGCTGTT	59.9	0.44
mm4_intergenic_CD82|RP11-45A12.1_chr11_44627949_R	GTCTCGTGGGCTCGGTCTCCTCCCTCCAGGACATG	60	0.44
mm3_intergenic_COPE/AC002985.3|COPE_chr19_18913428_F	TCGTCGGCAGCGTCTTTGAGCTCAGTTTGGCTGC	59.3	0.44
mm3_intergenic_COPE/AC002985.3|COPE_chr19_18913428_R	GTCTCGTGGGCTCGGGGCCCAAGTACAGAGCCATT	60	0.44
mm4_intron_CNTN5_chr11_100343763_F	TCGTCGGCAGCGTCACCATCTGAAGGTGCACACT	59.2	0.42
mm4_intron_CNTN5_chr11_100343763_R	GTCTCGTGGGCTCGGGCCACTCTTGGTTGGCAGTA	60.2	0.42
mm4_exon_AC009948.5_chr2_178426608_F	TCGTCGGCAGCGTCctggtgctgctgagtaacca	59.9	0.41
mm4_exon_AC009948.5_chr2_178426608_R	GTCTCGTGGGCTCGGcagagacaaagggaggaggc	59.7	0.41
mm3_intergenic_RP4-656G21.1|AL645944.1_chr1_29811370_F	TCGTCGGCAGCGTCAAGAGAAAGAGGGTGAGGGC	59	0.36
mm3_intergenic_RP4-656G21.1|AL645944.1_chr1_29811370_R	GTCTCGTGGGCTCGGGTCACTGTCAGCCCTCTCAC	60	0.36
mm4_intron_PDIA5_chr3_123068779_F	TCGTCGGCAGCGTCattgtacctgccgtctggtg	60	0.36
mm4_intron_PDIA5_chr3_123068779_R	GTCTCGTGGGCTCGGatggctccggttcagtgaag	60	0.36
mm3_intron_ASXL2_chr2_25807928_F	TCGTCGGCAGCGTCcagtcatgtggttgagaggga	59.3	0.36
mm3_intron_ASXL2_chr2_25807928_R	GTCTCGTGGGCTCGGGGTGGAGAgtgtgtgtgtgt	59.8	0.36
mm4_intron_MAP2K6_chr17_69513107_F	TCGTCGGCAGCGTCTTCCTGCAGAATCGCAATGC	59.5	0.36
mm4_intron_MAP2K6_chr17_69513107_R	GTCTCGTGGGCTCGGGATGGGGCCAAGACTGACAA	59.9	0.36
mm4_intergenic_AC010983.1|AC064834.1_chr2_195094619_F	TCGTCGGCAGCGTCaggaagcatcatgagtgcct	59	0.35
mm4_intergenic_AC010983.1|AC064834.1_chr2_195094619_R	GTCTCGTGGGCTCGGccactctgatttggcaccct	59.9	0.35
mm4_intergenic_KCNMA1|RNU6-1266P_chr10_77756408_F	TCGTCGGCAGCGTCatgacccagcaatcccactg	60	0.35
mm4_intergenic_KCNMA1|RNU6-1266P_chr10_77756408_R	GTCTCGTGGGCTCGGactgaacagccgctctttga	59.8	0.35
mm3_intergenic_LINC01449|AC005027.3_chr7_41500636_F	TCGTCGGCAGCGTCGTGGAAGGGGAGTGTTGGAG	59.9	0.33
mm3_intergenic_LINC01449|AC005027.3_chr7_41500636_R	GTCTCGTGGGCTCGGTTCAGCTTCACCCACTTGCA	60.1	0.33
mm4_intergenic_ARHGEF16|RP11-168F9.2_chr1_3483473_F	TCGTCGGCAGCGTCGAGGGCTGGGGTTCATCTTG	60.3	0.32
mm4_intergenic_ARHGEF16|RP11-168F9.2_chr1_3483473_R	GTCTCGTGGGCTCGGCGCAGGAAAGGTTAGGTGGT	59.9	0.32
mm4_exon_OBSCN_chr1_228286224_F	TCGTCGGCAGCGTCGCACTGGTTCCTGGACAAGA	59.8	0.32
mm4_exon_OBSCN_chr1_228286224_R	GTCTCGTGGGCTCGGTAGATGGTGCCCGAGTCCTT	60.3	0.32
mm4_intergenic_LINC00239|PPP2R5C_chr14_101741348_F	TCGTCGGCAGCGTCatgcagtggttgttgggaca	60.1	0.31
mm4_intergenic_LINC00239|PPP2R5C_chr14_101741348_R	GTCTCGTGGGCTCGGagcctggagacctaggatgg	60.1	0.31
mm4_intron_INPP4A_chr2_98569764_F	TCGTCGGCAGCGTCTGAAGCCCATGTGCTTGGAT	59.9	0.3
mm4_intron_INPP4A_chr2_98569764_R	GTCTCGTGGGCTCGGTGAACCTGTGAAGAGGCGTC	59.9	0.3
mm4_intergenic_FGF3|RP11-643C9.1_chr11_69903293_F	TCGTCGGCAGCGTCACATCTCTGAGGAATGCCGC	60.1	0.29
mm4_intergenic_FGF3|RP11-643C9.1_chr11_69903293_R	GTCTCGTGGGCTCGGAAGCCAGAGACCATGAAGGC	60	0.29
mm4_intergenic_SDCCAG8|AKT3_chr1_243472402_F	TCGTCGGCAGCGTCGTCAGTACCTGGTGGGCATT	59.6	0.29
mm4_intergenic_SDCCAG8|AKT3_chr1_243472402_R	GTCTCGTGGGCTCGGGGGGTCATTGCCTGTGAGAA	59.9	0.29
mm4_intergenic_RP11-42F12.1|AC055758.1_chr3_144840730_F	TCGTCGGCAGCGTCtggtgtctcctttggctgag	59.6	0.28
mm4_intergenic_RP11-42F12.1|AC055758.1_chr3_144840730_R	GTCTCGTGGGCTCGGacccacaggaagcatcacaa	59.5	0.28
mm4_intergenic_RN7SKP279|RP11-702B10.2_chr11_127445277_F	TCGTCGGCAGCGTCTCGTTTAACAGCATGACCTCCA	59.9	0.27
mm4_intergenic_RN7SKP279|RP11-702B10.2_chr11_127445277_R	GTCTCGTGGGCTCGGGCTTTCATTTGTATGAGGAGTGCA	59.8	0.27
mm4_intergenic_SIL1|RNA5SP194_chr5_138951907_F	TCGTCGGCAGCGTCAGGATGACCAGCAGCTTCTG	59.7	0.26
mm4_intergenic_SIL1|RNA5SP194_chr5_138951907_R	GTCTCGTGGGCTCGGGCTCAGTTCCCTGACCATCC	60.1	0.26
mm3_intron_AZIN2_chr1_33117358_F	TCGTCGGCAGCGTCTGGGAGGGCTTCATAGACGA	60	0.26
mm3_intron_AZIN2_chr1_33117358_R	GTCTCGTGGGCTCGGCCCCGACCCTCAAATCTAGC	59.8	0.26
mm4_intergenic_CASKIN2|TSEN54_chr17_75516179_F	TCGTCGGCAGCGTCAGTCGGAATTTGCACACCCT	59.8	0.26
mm4_intergenic_CASKIN2|TSEN54_chr17_75516179_R	GTCTCGTGGGCTCGGTCTGGAGTGCAGTGCGAATG	60.6	0.26
mm4_intergenic_AC099778.1|RN7SL870P_chr3_47543477_F	TCGTCGGCAGCGTCctgactccacaggctgaagg	60	0.26
mm4_intergenic_AC099778.1|RN7SL870P_chr3_47543477_R	GTCTCGTGGGCTCGGagctttccggtggtcagatg	60	0.26
mm4_intron_ANKS1A_chr6_35080158_F	TCGTCGGCAGCGTCCTACTTGGGGATGGCCGATC	59.9	0.26
mm4_intron_ANKS1A_chr6_35080158_R	GTCTCGTGGGCTCGGGTGTTACCTGACTCGGCCC	60	0.26
mm3_intron_CRTC1_chr19_18744826_F	TCGTCGGCAGCGTCCCACGGAAAGACCCAAACCA	60.4	0.25
mm3_intron_CRTC1_chr19_18744826_R	GTCTCGTGGGCTCGGAGGATTGCTGCTTTGTCCCA	59.8	0.25
mm4_intron_TTC28_chr22_28028272_F	TCGTCGGCAGCGTCGTGGGACTGGATTGGGTCAG	60	0.25
mm4_intron_TTC28_chr22_28028272_R	GTCTCGTGGGCTCGGTACAACACAATCTCCGCCCC	60	0.25
mm3_exon_RP11-235E17.6_chr17_3656915_F	TCGTCGGCAGCGTCTGGGAAAGGAAGGGTGTGTG	59.8	0.24
mm3_exon_RP11-235E17.6_chr17_3656915_R	GTCTCGTGGGCTCGGGAGTCCCTCACCCCAGACTT	60.5	0.24
mm4_intergenic_SLCO3A1|RP11-152L20.3_chr15_92153721_F	TCGTCGGCAGCGTCagggcctcctaatcttgcct	60.3	0.24
mm4_intergenic_SLCO3A1|RP11-152L20.3_chr15_92153721_R	GTCTCGTGGGCTCGGttcatccccgggcttttacc	60	0.24
mm4_exon_ASPG_chr14_104104705_F	TCGTCGGCAGCGTCAGCTATCGTATGTGCTGGGC	59.9	0.23
mm4_exon_ASPG_chr14_104104705_R	GTCTCGTGGGCTCGGGGAGCCAACTGACATGCTTG	59.4	0.23
mm3_intergenic_ACTR3B|AF104455.1_chr7_152870522_F	TCGTCGGCAGCGTCgtgcgctgacaatggtgttt	59.9	0.22
mm3_intergenic_ACTR3B|AF104455.1_chr7_152870522_R	GTCTCGTGGGCTCGGACCACCTCACTTctgaccct	60.1	0.22
mm3_intron_RP11-1028N23.4_chr12_115619143_F	TCGTCGGCAGCGTCTCCCTTCCCCAGAACTCCAA	60.1	0.22
mm3_intron_RP11-1028N23.4_chr12_115619143_R	GTCTCGTGGGCTCGGGCAGGGAGCAATCACATGAG	58.9	0.22
mm4_intron_TNR_chr1_175683576_F	TCGTCGGCAGCGTCAAGCTGCTTCATCTGCCCAT	60	0.22
mm4_intron_TNR_chr1_175683576_R	GTCTCGTGGGCTCGGGGAGACAGCCTGACAGGTAC	59.4	0.22
mm3_intergenic_NTRK3|NTRK3-AS1_chr15_88246850_F	TCGTCGGCAGCGTCCACATCCCTGGACTGCAGAG	60.1	0.22
mm3_intergenic_NTRK3|NTRK3-AS1_chr15_88246850_R	GTCTCGTGGGCTCGGTGAGAAGTGCACTGTCAGCC	60.2	0.22
mm4_intergenic_KCNA2|RP11-284N8.3_chr1_110632180_F	TCGTCGGCAGCGTCggagtgcagtgggatttgga	59.9	0.22
mm4_intergenic_KCNA2|RP11-284N8.3_chr1_110632180_R	GTCTCGTGGGCTCGGacccctaccccctgcataat	60	0.22
mm4_intron_ACYP2_chr2_54283340_F	TCGTCGGCAGCGTCagcaattcattgaacaccttgtca	59.6	0.21
mm4_intron_ACYP2_chr2_54283340_R	GTCTCGTGGGCTCGGCTGAAGGGGCTCACGTCTAC	59.8	0.21
mm4_exon_SLC33A1_chr3_155826672_F	TCGTCGGCAGCGTCTTTGGTGTAGCCTCCTTGCC	60.2	0.21
mm4_exon_SLC33A1_chr3_155826672_R	GTCTCGTGGGCTCGGTGGGGCAGTGACCTCTAGAA	59.8	0.21
mm4_intergenic_CTB-79E8.4|NEURL1B_chr5_172634280_F	TCGTCGGCAGCGTCGAAAGTCCACATCCCCCTGG	60	0.21
mm4_intergenic_CTB-79E8.4|NEURL1B_chr5_172634280_R	GTCTCGTGGGCTCGGTGCAGTAACTTGAGGGCAGG	59.9	0.21
mm4_intergenic_LINC00595|RP11-90J7.4_chr10_78342932_F	TCGTCGGCAGCGTCTGGATGGAGCCCTGTGGATA	60	0.2
mm4_intergenic_LINC00595|RP11-90J7.4_chr10_78342932_R	GTCTCGTGGGCTCGGGCAACCCACAATTTCCTCCG	59.7	0.2
mm4_intergenic_RAP2A|RP11-120E13.1_chr13_97513051_F	TCGTCGGCAGCGTCgggctgatctgtgtagtgca	59.7	0.2
mm4_intergenic_RAP2A|RP11-120E13.1_chr13_97513051_R	GTCTCGTGGGCTCGGcgttggtggacttgtaggca	60.2	0.2
mm4_intergenic_RP11-539E19.2|PRKG1_chr10_51371908_F	TCGTCGGCAGCGTCCGTGGGGGCTGAGAACTAAC	60.3	0.2
mm4_intergenic_RP11-539E19.2|PRKG1_chr10_51371908_R	GTCTCGTGGGCTCGGGGCAATGTGTACTGGTTGCC	59.7	0.2
mm3_intergenic_RP11-504A18.1|AC119674.1_chr1_56311867_F	TCGTCGGCAGCGTCctcgacagctcctatgtgcc	60.2	0.2
mm3_intergenic_RP11-504A18.1|AC119674.1_chr1_56311867_R	GTCTCGTGGGCTCGGtatgggcccacaagcaagag	60	0.2
mm4_intergenic_RP11-692C24.1|RP11-692C24.2_chr15_91615754_F	TCGTCGGCAGCGTCagtcaatatacaacataggcagct	57.8	0.2
mm4_intergenic_RP11-692C24.1|RP11-692C24.2_chr15_91615754_R	GTCTCGTGGGCTCGGatgccatttatactgtgaggact	57.3	0.2
mm4_intron_RP11-689K5.3_chr4_81791629_F	TCGTCGGCAGCGTCTGACCCATCTCTCCCACTGT	59.8	0.19
mm4_intron_RP11-689K5.3_chr4_81791629_R	GTCTCGTGGGCTCGGGCCACACAGAGAGACCATCC	60.1	0.19
mm3_intron_LOXHD1_chr18_46593345_F	TCGTCGGCAGCGTCCTCAGGGTCTCTGTTCTGCA	59	0.19
mm3_intron_LOXHD1_chr18_46593345_R	GTCTCGTGGGCTCGGTCTGGCCCATTCATCTGAATCA	59.4	0.19
mm4_intergenic_AC007006.1|RNU6-508P_chr2_59598707_F	TCGTCGGCAGCGTCATGCCAGCAACTCACTAGGA	58.7	0.19
mm4_intergenic_AC007006.1|RNU6-508P_chr2_59598707_R	GTCTCGTGGGCTCGGCCCGATCACCCATCCTCTTG	59.8	0.19
mm4_intron_GDPD5_chr11_75437783_F	TCGTCGGCAGCGTCTACTCAAGAGTGGGCTGGGA	59.8	0.18
mm4_intron_GDPD5_chr11_75437783_R	GTCTCGTGGGCTCGGACTGGGGCTAGTTCAGAGGA	59.5	0.18
mm3_intron_AC009878.2_chr15_26396513_F	TCGTCGGCAGCGTCAAAGCCCTCCTTCTCTGTGC	59.9	0.18
mm3_intron_AC009878.2_chr15_26396513_R	GTCTCGTGGGCTCGGAAAGTGGCCGCAACAAAAGG	60.1	0.18
mm4_intergenic_ITGA11|CORO2B_chr15_68438003_F	TCGTCGGCAGCGTCCAGGGGGTTTCCAGGACTTC	59.9	0.18
mm4_intergenic_ITGA11|CORO2B_chr15_68438003_R	GTCTCGTGGGCTCGGTCACGTCATGACTGCTTCCC	60	0.18
mm4_intron_SMAP1_chr6_70846693_F	TCGTCGGCAGCGTCTCAGAAAGGAGCTTGTGCCA	59.5	0.18
mm4_intron_SMAP1_chr6_70846693_R	GTCTCGTGGGCTCGGGAAACAGGTGCCCATTCCCT	60.2	0.18
mm4_intergenic_C7orf65|LINC00525_chr7_47671549_F	TCGTCGGCAGCGTCGTTGAGCCATGGCATTTGGG	60.1	0.18
mm4_intergenic_C7orf65|LINC00525_chr7_47671549_R	GTCTCGTGGGCTCGGGCTGTCCCTTCGTTCTCTCC	60.1	0.18
mm4_intergenic_RP1-191L6.2|AL049691.1_chr20_40360434_F	TCGTCGGCAGCGTCctgtgggggctctgagaatg	60.1	0.17
mm4_intergenic_RP1-191L6.2|AL049691.1_chr20_40360434_R	GTCTCGTGGGCTCGGAGGTTAGGGCCCTTCAGGAT	59.9	0.17
mm4_intergenic_OPCML-IT2|OPCML_chr11_132869103_F	TCGTCGGCAGCGTCGCGGTAACTCCATGAGCAGT	60.1	0.17
mm4_intergenic_OPCML-IT2|OPCML_chr11_132869103_R	GTCTCGTGGGCTCGGCCTGAGGCTCCAGTTTCCAC	60.3	0.17
mm4_intergenic_RP11-416N2.3|NEURL1_chr10_103559509_F	TCGTCGGCAGCGTCTAGCCATCAGGGAGGTGAGG	60.3	0.17
mm4_intergenic_RP11-416N2.3|NEURL1_chr10_103559509_R	GTCTCGTGGGCTCGGccagcaagagcagaacagga	59.9	0.17
mm4_intron_STPG1_chr1_24376616_F	TCGTCGGCAGCGTCACAGCTGCATACTACTGGAAAGT	59.7	0.17
mm4_intron_STPG1_chr1_24376616_R	GTCTCGTGGGCTCGGGCACCATTCTCCCCGAATCA	60.1	0.17
mm4_intergenic_ACVRL1|ACVR1B_chr12_51942763_F	TCGTCGGCAGCGTCAAGGACTTGCATGGCTCAgc	60.9	0.17
mm4_intergenic_ACVRL1|ACVR1B_chr12_51942763_R	GTCTCGTGGGCTCGGAGGGGAGTTTGCATGGTctg	59.9	0.17
mm4_intergenic_UBIAD1|PTCHD2_chr1_11300887_F	TCGTCGGCAGCGTCtgcctggTGAATGGATGGTT	59.5	0.17
mm4_intergenic_UBIAD1|PTCHD2_chr1_11300887_R	GTCTCGTGGGCTCGGCGTGTGTGTTTCTGCAGGTG	59.9	0.17
mm4_intron_FOXJ3_chr1_42302395_F	TCGTCGGCAGCGTCagctctctgttgcctcaagc	60.3	0.16
mm4_intron_FOXJ3_chr1_42302395_R	GTCTCGTGGGCTCGGgtctggacccacctgtcttg	59.9	0.16
mm4_intergenic_PPP1R9A|RNU4-16P_chr7_94930923_F	TCGTCGGCAGCGTCTGCACAAGGTCATGGCAGAT	59.9	0.16
mm4_intergenic_PPP1R9A|RNU4-16P_chr7_94930923_R	GTCTCGTGGGCTCGGACGCTAACAGTCTAGCTTAACCT	59.2	0.16
mm4_intergenic_RP11-168P13.1|CCDC122_chr13_43792419_F	TCGTCGGCAGCGTCgaggtggtcttagcacagca	59.6	0.16
mm4_intergenic_RP11-168P13.1|CCDC122_chr13_43792419_R	GTCTCGTGGGCTCGGggtgcacaatctcacacagc	59.7	0.16
mm4_exon_RP1-197B17.7/RP1-197B17.3_chr12_47729315_F	TCGTCGGCAGCGTCAGCCCTGACATCAGCATCAC	60.1	0.16
mm4_exon_RP1-197B17.7/RP1-197B17.3_chr12_47729315_R	GTCTCGTGGGCTCGGGATGAGTGGGCCTAGTTGGG	59.8	0.16
mm4_intron_MRPL23_chr11_1957194_F	TCGTCGGCAGCGTCCAGCAGTGTCTCAGGAGAGC	60.1	0.15
mm4_intron_MRPL23_chr11_1957194_R	GTCTCGTGGGCTCGGCCCTAACCACCTTTCCAGGC	60.3	0.15
mm4_intergenic_MRPL23|H19_1_chr11_KI270721v1_random_12371_F	TCGTCGGCAGCGTCCAGCAGTGTCTCAGGAGAGC	60.1	0.15
mm4_intergenic_MRPL23|H19_1_chr11_KI270721v1_random_12371_R	GTCTCGTGGGCTCGGCCCTAACCACCTTTCCAGGC	60.3	0.15
mm4_intron_PSMD3_chr17_39994782_F	TCGTCGGCAGCGTCTGTGACCAAAGGGCCACATT	60.1	0.15
mm4_intron_PSMD3_chr17_39994782_R	GTCTCGTGGGCTCGGAGAGAGAGGAGGAAGCCCTG	60	0.15
mm4_intron_STEAP1_chr7_90155886_F	TCGTCGGCAGCGTCGACTCCGTTTGTAGTGGCCA	59.9	0.15
mm4_intron_STEAP1_chr7_90155886_R	GTCTCGTGGGCTCGGGTGGCATGGGAAGGGAAGTA	59.3	0.15
mm4_intron_STEAP1B_chr7_22498744_F	Primer3: not found at this Tm	N.d.	0.15
mm4_intron_STEAP1B_chr7_22498744_R	Primer3: not found at this Tm	N.d.	0.15
mm4_intron_LINC01420_chrX_56804590_F	TCGTCGGCAGCGTCTCCCCGGGCATCTTAGTCAT	60.4	0.15
mm4_intron_LINC01420_chrX_56804590_R	GTCTCGTGGGCTCGGCACCATCTGCAAAGACACGC	60.1	0.15
mm4_intergenic_RP11-744N12.3|RP11-744N12.3/FLI1_chr11_128683760_F	TCGTCGGCAGCGTCGCCCCCTGTCTTGTTTTCCT	60.1	0.15
mm4_intergenic_RP11-744N12.3|RP11-744N12.3/FLI1_chr11_128683760_R	GTCTCGTGGGCTCGGAGCAATGAGGTGAAAGGCCA	59.8	0.15
mm4_intergenic_CYP46A1|EML1_chr14_99749710_F	TCGTCGGCAGCGTCTGGAGAAAGCTGGAAGCCTG	59.9	0.15
mm4_intergenic_CYP46A1|EML1_chr14_99749710_R	GTCTCGTGGGCTCGGGCATCAGAGCTCCAGCAGAA	60.1	0.15
mm4_intergenic_LSP1|LSP1/AC051649.12_chr11_1865276_F	TCGTCGGCAGCGTCACAGGGCCTGGATACCTCTT	59.9	0.14
mm4_intergenic_LSP1|LSP1/AC051649.12_chr11_1865276_R	GTCTCGTGGGCTCGGCAGAGCCTACCGAAGCTGG	59.8	0.14
mm4_intergenic_AC118653.2|AC005152.3_chr17_71639219_F	TCGTCGGCAGCGTCAGGCAGCTGTTGATGGACAT	59.6	0.14
mm4_intergenic_AC118653.2|AC005152.3_chr17_71639219_R	GTCTCGTGGGCTCGGAACCCAGGGCAAAACCAAGA	60	0.14
mm3_intron_ERC2_chr3_56128791_F	TCGTCGGCAGCGTCTGTGGAGAGAGCTGACCCTT	60.1	0.14
mm3_intron_ERC2_chr3_56128791_R	GTCTCGTGGGCTCGGCGGGACAGATTCTGTGTTTGG	59.1	0.14
mm3_intron_NEK11_chr3_131176217_F	TCGTCGGCAGCGTCCTCACTAAGGCCACTGGAGC	60.1	0.14
mm3_intron_NEK11_chr3_131176217_R	GTCTCGTGGGCTCGGCCCCTGGCATTTGTTTGGTC	59.6	0.14
mm3_exon_CYB561D1_chr1_109498300_F	TCGTCGGCAGCGTCCAGTTTGCGTGGGCTGTG	59.6	0.14
mm3_exon_CYB561D1_chr1_109498300_R	GTCTCGTGGGCTCGGCAGGCCTGCTGGTCAGAAAG	60.9	0.14
mm4_intron_DGCR5_chr22_18984826_F	TCGTCGGCAGCGTCCATGTCCATGGCAGCCTCA	60	0.13
mm4_intron_DGCR5_chr22_18984826_R	GTCTCGTGGGCTCGGCAAGACGCTAAGGCAGGGAA	60	0.13
mm4_intergenic_LINC00844|PHYHIPL_chr10_59084893_F	TCGTCGGCAGCGTCTGGCTCTGCTGCTTTGTGAA	60.4	0.13
mm4_intergenic_LINC00844|PHYHIPL_chr10_59084893_R	GTCTCGTGGGCTCGGTATGGGGGACACGGAGAGAG	60.1	0.13
mm4_intergenic_LIX1|CTD-2215E18.1_chr5_97098279_F	TCGTCGGCAGCGTCTCAAACTCACCCATGGTTTCCA	60	0.13
mm4_intergenic_LIX1|CTD-2215E18.1_chr5_97098279_R	GTCTCGTGGGCTCGGGGCAAGGAAATGATGGTGCTG	60.1	0.13
mm4_intergenic_ANXA10|DDX60_chr4_168196519_F	TCGTCGGCAGCGTCgtgagcctgcctagtctgtc	59.8	0.13
mm4_intergenic_ANXA10|DDX60_chr4_168196519_R	GTCTCGTGGGCTCGGggcaaagggctgattcatga	58.5	0.13
mm4_intron_ATP9B_chr18_79348031_F	TCGTCGGCAGCGTCCTGAGTGCTGCCGGAAGTA	59.4	0.13
mm4_intron_ATP9B_chr18_79348031_R	GTCTCGTGGGCTCGGGAGCCCACAGACGAAGACAA	59.9	0.13
mm4_intergenic_MAGEC2|RNA5SP516_chrX_142333912_F	TCGTCGGCAGCGTCtggctaccccacccatctta	59.9	0.13
mm4_intergenic_MAGEC2|RNA5SP516_chrX_142333912_R	GTCTCGTGGGCTCGGgctctctgttgtctcaggca	59.6	0.13
mm4_intergenic_LINC01216|LINC01217_chr4_100776829_F	TCGTCGGCAGCGTCgggctgatccatggagtgac	60.1	0.13
mm4_intergenic_LINC01216|LINC01217_chr4_100776829_R	GTCTCGTGGGCTCGGttgccttacccatcttgccc	60.3	0.13
mm4_intergenic_KRT9|KRT14_chr17_41575306_F	TCGTCGGCAGCGTCGATGTAAGCCCCAGGTCCTG	59.8	0.13
mm4_intergenic_KRT9|KRT14_chr17_41575306_R	GTCTCGTGGGCTCGGGCAGATGACAGAGCAGGGTT	60	0.13
mm4_intergenic_SOX18|RP13-152O15.5_chr20_64050381_F	TCGTCGGCAGCGTCCAAAGAGAAGGGGGAGCAGG	60	0.13
mm4_intergenic_SOX18|RP13-152O15.5_chr20_64050381_R	GTCTCGTGGGCTCGGCCCTGCCTCTTGCTGCAG	60.7	0.13
mm4_intergenic_RP11-672A2.3|RP11-672A2.1_chr11_76710924_F	TCGTCGGCAGCGTCgtgacacagctggagtaggg	59.7	0.12
mm4_intergenic_RP11-672A2.3|RP11-672A2.1_chr11_76710924_R	GTCTCGTGGGCTCGGTGTCACTGCCATGCCTGTAG	60	0.12
mm4_intron_ZNF536_chr19_30429186_F	TCGTCGGCAGCGTCTTTGTCTTGGATCCTGGCCC	59.9	0.12
mm4_intron_ZNF536_chr19_30429186_R	GTCTCGTGGGCTCGGtgctcaggaagtgctgactg	59.9	0.12
mm2_intron_PLCB3_chr11_64267101_F	TCGTCGGCAGCGTCtagatgtgagccactgcacc	59.7	0.12
mm2_intron_PLCB3_chr11_64267101_R	GTCTCGTGGGCTCGGCTCCTCCAGCTACAGGGGT	59.9	0.12
mm4_intergenic_GNA14|RNU6-1303P_chr9_77634664_F	TCGTCGGCAGCGTCTGGAATCCAGGCTCAATTTTCA	58.2	0.11
mm4_intergenic_GNA14|RNU6-1303P_chr9_77634664_R	GTCTCGTGGGCTCGGAGAAGGTTCATAAAAGGAACACAGG	59.2	0.11
mm4_intron_DLG5_chr10_77829016_F	TCGTCGGCAGCGTCAGACTGATGCCACTGTCTGC	60	0.11
mm4_intron_DLG5_chr10_77829016_R	GTCTCGTGGGCTCGGCAGCCTGCTGACATCCTCTT	59.7	0.11
mm4_intergenic_XX-C2158C12.1|XX-C2158C12.2_chr6_170714429_F	TCGTCGGCAGCGTCCTCACTCATCCCATCACCCG	59.8	0.11
mm4_intergenic_XX-C2158C12.1|XX-C2158C12.2_chr6_170714429_R	GTCTCGTGGGCTCGGCAGGGGTGAATGCTGGGATT	60	0.11
mm4_intergenic_RP5-857K21.3|RP5-857K21.5_chr1_608388_F	TCGTCGGCAGCGTCTTACAGAGGCAAGTGTCGGC	60.3	0.11
mm4_intergenic_RP5-857K21.3|RP5-857K21.5_chr1_608388_R	GTCTCGTGGGCTCGGCTCACTCATCCCATCACCCG	59.8	0.11
mm4_intergenic_RP4-669L17.2|OR4F29_chr1_380202_F	TCGTCGGCAGCGTCTTACAGAGGCAAGTGTCGGC	60.3	0.11
mm4_intergenic_RP4-669L17.2|OR4F29_chr1_380202_R	GTCTCGTGGGCTCGGCTCACTCATCCCATCACCCG	59.8	0.11
mm4_intergenic_OR4F3|Gap_chr5_181438664_F	TCGTCGGCAGCGTCCTCACTCATCCCatcacccg	59.8	0.11
mm4_intergenic_OR4F3|Gap_chr5_181438664_R	GTCTCGTGGGCTCGGTTACAGAGGCAAGTGTCGGC	60.3	0.11
mm4_intergenic_AC144568.2|OR4F21_chr8_93530_F	TCGTCGGCAGCGTCTTACAGAGGCAAGTGTCGGC	60.3	0.11
mm4_intergenic_AC144568.2|OR4F21_chr8_93530_R	GTCTCGTGGGCTCGGCTCACTCATCCCATCACCCG	59.8	0.11
mm4_intron_ADCY3_chr2_24877881_F	TCGTCGGCAGCGTCCTTACTTCTGGGCCCAAGGG	60	0.11
mm4_intron_ADCY3_chr2_24877881_R	GTCTCGTGGGCTCGGGGTGACTTTGGTGGTGTCCA	60.1	0.11
mm4_exon_ERLIN2_chr8_37749614_F	TCGTCGGCAGCGTCTTGCAACAGGACCTGACCTC	59.8	0.11
mm4_exon_ERLIN2_chr8_37749614_R	GTCTCGTGGGCTCGGGGGAGAAGGGAAGCAGTGTC	60	0.11
mm4_intergenic_KDM6A|AL138744.1_chrX_44976188_F	TCGTCGGCAGCGTCagctgagctaaggggcaaaa	59.5	0.11
mm4_intergenic_KDM6A|AL138744.1_chrX_44976188_R	GTCTCGTGGGCTCGGggcagaaagtagactggtggt	59.6	0.11
mm4_intergenic_CTD-2659N19.9|MIR5684_chr19_12785637_F	TCGTCGGCAGCGTCGACCATGTGCAACCCATCCT	60.3	0.11
mm4_intergenic_CTD-2659N19.9|MIR5684_chr19_12785637_R	GTCTCGTGGGCTCGGTGAGAGACAGGAGTAGCCCT	58.9	0.11
mm4_intron_ARHGAP31_chr3_119402967_F	TCGTCGGCAGCGTCgcaacgagaaagagcatccc	59.2	0.11
mm4_intron_ARHGAP31_chr3_119402967_R	GTCTCGTGGGCTCGGctggccaatctcagaaccca	59.6	0.11
mm4_intergenic_DNMT3L|AIRE_chr21_44279448_F	TCGTCGGCAGCGTCaacgtaggagaaaatcttcagga	57.2	0.11
mm4_intergenic_DNMT3L|AIRE_chr21_44279448_R	GTCTCGTGGGCTCGGGCCGGCCttcaatttggaag	60.1	0.11
mm4_exon_BCL2L12_chr19_49668915_F	TCGTCGGCAGCGTCTCTATGCTTTGGTGGCCCAG	60	0.11
mm4_exon_BCL2L12_chr19_49668915_R	GTCTCGTGGGCTCGGACCCTGACTATCCTCCCACC	60	0.11
mm4_exon_SMARCD1_chr12_50098756_F	TCGTCGGCAGCGTCACAATGACTGATGTGGTGGGT	59.5	0.1
mm4_exon_SMARCD1_chr12_50098756_R	GTCTCGTGGGCTCGGCCGTGCACCCCATGTACTTA	59.7	0.1
mm3_intergenic_C18orf12|ZBTB7C_chr18_48295040_F	TCGTCGGCAGCGTCataggaggtgagaGGGCACA	59.6	0.1
mm3_intergenic_C18orf12|ZBTB7C_chr18_48295040_R	GTCTCGTGGGCTCGGAATTGAGGCCTGGGCTTCTC	60	0.1
mm3_intron_SH3BP2_chr4_2825275_F	TCGTCGGCAGCGTCCTTGGACACCAGGTGAGCC	60.3	0.1
mm3_intron_SH3BP2_chr4_2825275_R	GTCTCGTGGGCTCGGGGCACCTCCAGGAAACCTTT	60.1	0.1
mm4_intron_AP002856.6_chr11_131208813_F	TCGTCGGCAGCGTCCCGGAGAGAGGGATAGCAGA	59.8	0.1
mm4_intron_AP002856.6_chr11_131208813_R	GTCTCGTGGGCTCGGGCCTCCTCTCTCTCCTTCCA	60	0.1
mm4_intergenic_CNIH3|RP11-3L21.2_chr1_224705407_F	TCGTCGGCAGCGTCGCCCCCTTCATTCTTGGGAA	59.9	0.1
mm4_intergenic_CNIH3|RP11-3L21.2_chr1_224705407_R	GTCTCGTGGGCTCGGAGAGTGGCTTGTGACTCTGC	59.9	0.1
mm4_intergenic_PIBF1|RNU6-79P_chr13_72863876_F	TCGTCGGCAGCGTCCGTGTGAGATTTCCAAGAGGGA	60	0.1
mm4_intergenic_PIBF1|RNU6-79P_chr13_72863876_R	GTCTCGTGGGCTCGGAATGTGATCATTGCCTCTGGC	58.9	0.1
mm4_intergenic_RP11-54H7.4|LINC00370_chr13_109276449_F	TCGTCGGCAGCGTCAGGCCAGAGTGTGCATTTCA	59.8	0.1
mm4_intergenic_RP11-54H7.4|LINC00370_chr13_109276449_R	GTCTCGTGGGCTCGGGGCTGTTGCAATACGTGTGG	60.1	0.1
mm4_intergenic_SNORD28|RP11-518I13.1_chr6_156409163_F	TCGTCGGCAGCGTCTCTAGAATTCTGCCTCCTTCAGT	58.6	0.1
mm4_intergenic_SNORD28|RP11-518I13.1_chr6_156409163_R	GTCTCGTGGGCTCGGCCCACTTTGCTTTAGCTGTGT	59	0.1
mm4_intron_TGM2_chr20_38161727_F	TCGTCGGCAGCGTCCCCACAAAGCACAGCCATTG	60.3	0.1
mm4_intron_TGM2_chr20_38161727_R	GTCTCGTGGGCTCGGctgggcaacaaagcaagacc	59.9	0.1
mm3_intergenic_LA16c-380H5.6|LA16c-380H5.1_chr16_2988464_F	TCGTCGGCAGCGTCGTTCTGGAGACAAGGAGGGC	60	0.1
mm3_intergenic_LA16c-380H5.6|LA16c-380H5.1_chr16_2988464_R	GTCTCGTGGGCTCGGTCTATCCTCCAGCCCCCAAA	59.9	0.1
mm4_exon_SIRPB1_chr20_1598924_F	TCGTCGGCAGCGTCGGCCCAGGAGGAAAGCTATG	60.1	0.1
mm4_exon_SIRPB1_chr20_1598924_R	GTCTCGTGGGCTCGGTAGCCTCAGGTGGGGTAAGT	59.5	0.1
mm4_intergenic_RP11-9H20.2|SETBP1_chr18_44762172_F	TCGTCGGCAGCGTCACCTCTCCCTTTGGCCAATT	59.2	0.1
mm4_intergenic_RP11-9H20.2|SETBP1_chr18_44762172_R	GTCTCGTGGGCTCGGTGATAACTCCAGGGAGAGCAC	58.8	0.1
mm4_intergenic_MAN2B1|MAN2B1/CTD-2192J16.24_chr19_12664594_F	TCGTCGGCAGCGTCTATTAGGGGAGAGGGCGGAG	59.8	0.1
mm4_intergenic_MAN2B1|MAN2B1/CTD-2192J16.24_chr19_12664594_R	GTCTCGTGGGCTCGGGAGTGAGCCGTAAAGCCAGT	60	0.1
mm4_intergenic_RP4-564O4.1|SYNDIG1_chr20_24342532_F	TCGTCGGCAGCGTCtgaatgtgtgaacagcccct	59.5	0.09
mm4_intergenic_RP4-564O4.1|SYNDIG1_chr20_24342532_R	GTCTCGTGGGCTCGGaacagtcagatggtgccagg	59.9	0.09
mm4_intron_RP11-1105G2.4_chr12_94275100_F	TCGTCGGCAGCGTCtggtgagcagcagagaatgg	60	0.09
mm4_intron_RP11-1105G2.4_chr12_94275100_R	GTCTCGTGGGCTCGGtgagtagggaggacagtggg	59.9	0.09
mm4_intergenic_RP11-17A4.4|RNU6-13P_chr8_56793349_F	TCGTCGGCAGCGTCacagacacatggttaggcaca	59.5	0.09
mm4_intergenic_RP11-17A4.4|RNU6-13P_chr8_56793349_R	GTCTCGTGGGCTCGGcagctccactaccctctcct	60	0.09
mm4_intergenic_GRIFIN|LFNG_chr7_2482332_F	TCGTCGGCAGCGTCtgaacgttgctctgcactca	60.1	0.09
mm4_intergenic_GRIFIN|LFNG_chr7_2482332_R	GTCTCGTGGGCTCGGGCAGCTCTCACCCTTCATGT	60	0.09
mm4_intergenic_TNFAIP8|RN7SL174P_chr5_119289837_F	TCGTCGGCAGCGTCAGGAAAGCCAGAGTGGGAGA	60.1	0.09
mm4_intergenic_TNFAIP8|RN7SL174P_chr5_119289837_R	GTCTCGTGGGCTCGGAAGTAGTAACAGCTGGCAGC	57.8	0.09
mm4_intron_MAPK8IP3_chr16_1726105_F	TCGTCGGCAGCGTCGCGGTTTCCCTAGCTACCTC	59.8	0.09
mm4_intron_MAPK8IP3_chr16_1726105_R	GTCTCGTGGGCTCGGTGTCAGCACAGCAGCCTTTA	59.8	0.09
mm4_intergenic_RNU7-147P|SATB2_chr2_199214863_F	TCGTCGGCAGCGTCTAGCCTTGCACCCAATCCAG	60	0.09
mm4_intergenic_RNU7-147P|SATB2_chr2_199214863_R	GTCTCGTGGGCTCGGGGGATGGGTCTTCTGTTGGG	60	0.09
mm4_intergenic_CCDC177|SUSD6_chr14_69609929_F	TCGTCGGCAGCGTCGCATAGGGTCTCACAAGGGA	58.7	0.09
mm4_intergenic_CCDC177|SUSD6_chr14_69609929_R	GTCTCGTGGGCTCGGggcatggatggTTCAGGTCA	60	0.09
mm4_intergenic_RP11-481G8.2|ZMIZ1-AS1_chr10_79035596_F	TCGTCGGCAGCGTCCtcagccactcaacacccat	59.9	0.08
mm4_intergenic_RP11-481G8.2|ZMIZ1-AS1_chr10_79035596_R	GTCTCGTGGGCTCGGtgtggctgtgtgtgttggta	59.7	0.08
mm4_intron_OTOF_chr2_26479850_F	TCGTCGGCAGCGTCGGCTCAGACGTGACACATCA	60	0.08
mm4_intron_OTOF_chr2_26479850_R	GTCTCGTGGGCTCGGGAGAGAGTGGGAACTCAGGC	59.4	0.08
mm4_intergenic_TTC7A/MCFD2|TTC7A_chr2_46948229_F	TCGTCGGCAGCGTCAGAGGAAAGGGGGCAACAAG	59.8	0.08
mm4_intergenic_TTC7A/MCFD2|TTC7A_chr2_46948229_R	GTCTCGTGGGCTCGGTGCTCCCTGCTTCTAACCTG	59.3	0.08
mm4_intron_OTOG_chr11_17579139_F	TCGTCGGCAGCGTCTTGTGTGGGCTCTGTACACC	59.8	0.08
mm4_intron_OTOG_chr11_17579139_R	GTCTCGTGGGCTCGGAAGCCATGGGATAAGGTGCC	60.1	0.08
mm4_intergenic_AL590683.2|RP11-10N16.3_chr1_24284997_F	TCGTCGGCAGCGTCagcacacacagtcccttgaa	59.4	0.08
mm4_intergenic_AL590683.2|RP11-10N16.3_chr1_24284997_R	GTCTCGTGGGCTCGGgaggggtgagcaacagagac	60	0.08
mm4_intergenic_LIN7A|MIR618_chr12_80891547_F	TCGTCGGCAGCGTCtggcacatgtcatcacctgt	59.5	0.08
mm4_intergenic_LIN7A|MIR618_chr12_80891547_R	GTCTCGTGGGCTCGGctcaagcctgtgagttccgt	59.9	0.08
mm4_intergenic_RP1-28O17.1|TFAP2D_chr6_50706208_F	TCGTCGGCAGCGTCGGCTGAGAGGACACAAGCAT	60	0.08
mm4_intergenic_RP1-28O17.1|TFAP2D_chr6_50706208_R	GTCTCGTGGGCTCGGCCGTATAGGGTCACACAGCC	59.8	0.08
mm4_intergenic_LINC00276|Metazoa_SRP_chr2_14492451_F	TCGTCGGCAGCGTCagcaatcagttaggccaggc	60.3	0.08
mm4_intergenic_LINC00276|Metazoa_SRP_chr2_14492451_R	GTCTCGTGGGCTCGGagggcagtgattttggacga	59.6	0.08
mm4_intron_GUCA2B_chr1_42153778_F	TCGTCGGCAGCGTCTGATGGCAGTGATGATGGCA	59.7	0.08
mm4_intron_GUCA2B_chr1_42153778_R	GTCTCGTGGGCTCGGGTCTCCTTCCCTTTCTGGCC	60	0.08
mm4_exon_SMARCD3_chr7_151239431_F	TCGTCGGCAGCGTCAAGGGTCCCTGCATACCTTG	59.3	0.08
mm4_exon_SMARCD3_chr7_151239431_R	GTCTCGTGGGCTCGGGATGACAGATGTAGCCGGCA	59.8	0.08
mm4_intron_COL22A1_chr8_138875274_F	TCGTCGGCAGCGTCCCAGTCATGGTGAAGCCCAT	60	0.08
mm4_intron_COL22A1_chr8_138875274_R	GTCTCGTGGGCTCGGggtcaagtccctgggatgtg	60	0.08
mm4_intron_DMRTC2_chr19_41848606_F	TCGTCGGCAGCGTCCCCACCCTAGTTCCTACCCA	59.9	0.07
mm4_intron_DMRTC2_chr19_41848606_R	GTCTCGTGGGCTCGGGCCCTCGTTTTCCCCTCATT	60.3	0.07
mm3_exon_ARID5A_chr2_96551982_F	TCGTCGGCAGCGTCCAAGAAGTGTGGGGCCAAAC	59.6	0.07
mm3_exon_ARID5A_chr2_96551982_R	GTCTCGTGGGCTCGGGGGGTGCCAGTGAAGTTCAG	60.8	0.07
mm4_intergenic_NSDHL|ZNF185_chrX_152894990_F	TCGTCGGCAGCGTCCTGGGGCTAGATCACCTTGC	60.1	0.07
mm4_intergenic_NSDHL|ZNF185_chrX_152894990_R	GTCTCGTGGGCTCGGAATGAGATGGGTAGCACGGC	60.1	0.07
mm4_intergenic_RP11-521M14.2|AC090150.1_chr8_27107454_F	TCGTCGGCAGCGTCTTTTCTCAGTCTCCGTGCCC	59.9	0.07
mm4_intergenic_RP11-521M14.2|AC090150.1_chr8_27107454_R	GTCTCGTGGGCTCGGggcttgccagagaaacaagc	60	0.07
mm4_intergenic_Y_RNA|RP11-549K20.1_chr5_24988899_F	TCGTCGGCAGCGTCgctgcaatgaacatctaagggc	60.2	0.07
mm4_intergenic_Y_RNA|RP11-549K20.1_chr5_24988899_R	GTCTCGTGGGCTCGGgacattacagaaaagcataaggaga	57.1	0.07
mm3_intron_CDHR3_chr7_105997068_F	TCGTCGGCAGCGTCAACAGCCTGGCATACTGCTT	59.9	0.07
mm3_intron_CDHR3_chr7_105997068_R	GTCTCGTGGGCTCGGTGGTGGAGTATCCTGTGCTG	59	0.07
mm4_intron_RPH3AL_chr17_319151_F	TCGTCGGCAGCGTCacagacaaggaacatcaggtgt	59.5	0.07
mm4_intron_RPH3AL_chr17_319151_R	GTCTCGTGGGCTCGGGGTAGATTCACACCCGAGCC	60.1	0.07
mm4_intron_PEAR1_chr1_156894163_F	TCGTCGGCAGCGTCACTTTGTGAGTCAGGGGCAG	59.8	0.06
mm4_intron_PEAR1_chr1_156894163_R	GTCTCGTGGGCTCGGgctccagtgtcgatgctctt	60.1	0.06
mm4_exon_PPP1R9B_chr17_50134383_F	TCGTCGGCAGCGTCTCCCTGCAATGTCAGTAGGC	59.7	0.06
mm4_exon_PPP1R9B_chr17_50134383_R	GTCTCGTGGGCTCGGCGACCCTGGTCTTAGGCAAG	60.1	0.06
mm4_intergenic_AC010235.1|RP11-114J13.1_chr5_126220939_F	TCGTCGGCAGCGTCcagttccctctgctcacagg	60	0.06
mm4_intergenic_AC010235.1|RP11-114J13.1_chr5_126220939_R	GTCTCGTGGGCTCGGgcacctacccagaacccac	60	0.06
mm4_intergenic_ZNF532|RP11-685A21.1_chr18_59024841_F	TCGTCGGCAGCGTCAAAGTGTGTGTGCCTGAGCT	60.1	0.06
mm4_intergenic_ZNF532|RP11-685A21.1_chr18_59024841_R	GTCTCGTGGGCTCGGCTATCCATGCTGGGCTCTGC	60.6	0.06
mm4_intergenic_AC112518.3|CXCL8_chr4_73722147_F	TCGTCGGCAGCGTCTGTGGTCCAGTACAGGGTCA	60.1	0.06
mm4_intergenic_AC112518.3|CXCL8_chr4_73722147_R	GTCTCGTGGGCTCGGgacatcagtcagtgggtgga	59	0.06
mm4_intergenic_RAB40C|WFIKKN1_chr16_629655_F	TCGTCGGCAGCGTCAGGTCCTCCAGTCAGTCGG	60.3	0.06
mm4_intergenic_RAB40C|WFIKKN1_chr16_629655_R	GTCTCGTGGGCTCGGCTGTACCAACTGGAGTGCCC	60.3	0.06
mm4_intergenic_U51561.1|TBC1D22A_chr22_46923457_F	TCGTCGGCAGCGTCCAGTGTGAATCTGGGCCCTT	59.9	0.06
mm4_intergenic_U51561.1|TBC1D22A_chr22_46923457_R	GTCTCGTGGGCTCGGCTGCGACCCTAGCAACCTAG	59.8	0.06
mm4_exon_SHANK2_chr11_70471771_F	TCGTCGGCAGCGTCAGCAAAAGGACTGTCTCAGCA	59.8	0.06
mm4_exon_SHANK2_chr11_70471771_R	GTCTCGTGGGCTCGGACAAGAAGACGCATGGCTCA	59.9	0.06
mm4_intron_FAM65C_chr20_50590842_F	TCGTCGGCAGCGTCCCCCACCTCAGTGTTTCCTAC	59.9	0.06
mm4_intron_FAM65C_chr20_50590842_R	GTCTCGTGGGCTCGGagccgagattgtgctactgc	60.4	0.06
mm4_exon_NKPD1/AC005757.7_chr19_45150755_F	TCGTCGGCAGCGTCgtgacaattgctgtggccag	60	0.06
mm4_exon_NKPD1/AC005757.7_chr19_45150755_R	GTCTCGTGGGCTCGGcatgggactgggtcactgac	60	0.06
mm4_intergenic_AADAT|RP11-789C1.1_chr4_170135460_F	TCGTCGGCAGCGTCcctgcagtgctccactaaca	59.9	0.06
mm4_intergenic_AADAT|RP11-789C1.1_chr4_170135460_R	GTCTCGTGGGCTCGGtgtgggaagcttatggcctg	60	0.06
mm4_intergenic_RP11-503G7.2|FBRSL1_chr12_132488287_F	TCGTCGGCAGCGTCCCTCAGACCTTCCCAAGCAA	59.5	0.06
mm4_intergenic_RP11-503G7.2|FBRSL1_chr12_132488287_R	GTCTCGTGGGCTCGGCTGGGAGTCCTCACCTGTTC	59.3	0.06
mm4_intergenic_PRKX|Y_RNA_chrX_3633792_F	TCGTCGGCAGCGTCACCTGCTCCAGTTCTGAGGA	60.1	0.06
mm4_intergenic_PRKX|Y_RNA_chrX_3633792_R	GTCTCGTGGGCTCGGACCTCTGCCTTCCTTTTCTTGA	59.5	0.06
mm4_intron_MTUS2_chr13_28956296_F	TCGTCGGCAGCGTCTTTCCGCCATGGTTGTCACT	60.1	0.06
mm4_intron_MTUS2_chr13_28956296_R	GTCTCGTGGGCTCGGTGGCAGGCGAGAACCTTAAG	60	0.06
mm4_intergenic_FGF3|RP11-643C9.1_chr11_69863020_F	TCGTCGGCAGCGTCGCCCCACTTACTGCCCATT	60	0.06
mm4_intergenic_FGF3|RP11-643C9.1_chr11_69863020_R	GTCTCGTGGGCTCGGAACTTGGGGGAGGAGGAAGA	59.8	0.06
mm4_intergenic_RP11-744A16.4|EPN2_chr17_19236653_F	TCGTCGGCAGCGTCTCCAGTTCCGGGACTCTCAT	59.9	0.05
mm4_intergenic_RP11-744A16.4|EPN2_chr17_19236653_R	GTCTCGTGGGCTCGGCCacaaagcacctcctctgt	59.8	0.05
mm4_intergenic_AC007952.5|RP11-160E2.6/SNORD3D_chr17_19110490_F	TCGTCGGCAGCGTCTCCAGTTCCGGGACTCTCAT	59.9	0.05
mm4_intergenic_AC007952.5|RP11-160E2.6/SNORD3D_chr17_19110490_R	GTCTCGTGGGCTCGGccacaaagcacctcctctgt	59.8	0.05
mm4_intergenic_RNU6-4P|RP11-275H4.1_chr3_181302390_F	TCGTCGGCAGCGTCctcACAAGGGAGGGAGAGGA	59.9	0.05
mm4_intergenic_RNU6-4P|RP11-275H4.1_chr3_181302390_R	GTCTCGTGGGCTCGGAGACAGAATGTTGCATTTTGGT	57	0.05
mm3_intron_TMEM51-AS1_chr1_15141151_F	TCGTCGGCAGCGTCGTGACCCATTCCTGTGTGGA	59.6	0.05
mm3_intron_TMEM51-AS1_chr1_15141151_R	GTCTCGTGGGCTCGGCGTGCTATCTCAGACCCACC	59.8	0.05
mm4_intergenic_AC027612.2|RP11-407P15.2_chr2_91842468_F	TCGTCGGCAGCGTCCCCACTCGAGCCTTACCAAA	59.6	0.05
mm4_intergenic_AC027612.2|RP11-407P15.2_chr2_91842468_R	GTCTCGTGGGCTCGGccatacaGCTCCTTGGCACA	60	0.05
mm4_intergenic_5S_rRNA|IGKV2D-40_chr2_89765485_F	TCGTCGGCAGCGTCAGTTCCTTGGCACAGAGCTC	59.9	0.05
mm4_intergenic_5S_rRNA|IGKV2D-40_chr2_89765485_R	GTCTCGTGGGCTCGGTTCAAGCAGCCCACTCTAGC	60	0.05
mm4_intergenic_PPP1R9B|RP11-893F2.13_chr17_50154070_F	TCGTCGGCAGCGTCCCTGACGAGCGATAAGTCCC	59.9	0.05
mm4_intergenic_PPP1R9B|RP11-893F2.13_chr17_50154070_R	GTCTCGTGGGCTCGGGACCGTGGCCAAGGAAAAAC	59.9	0.05
mm4_intergenic_RP11-125O18.1|INTU_chr4_127579918_F	TCGTCGGCAGCGTCggtcctattcccccaggtct	60	0.05
mm4_intergenic_RP11-125O18.1|INTU_chr4_127579918_R	GTCTCGTGGGCTCGGttctgagagtgtggcctcct	60.1	0.05
mm3_intron_PTPRF_chr1_43587160_F	TCGTCGGCAGCGTCGAGCACCAGAGTAAGGCAGG	60.1	0.05
mm3_intron_PTPRF_chr1_43587160_R	GTCTCGTGGGCTCGGGCTGGCACAAATCTGATGCC	60.1	0.05
mm4_intergenic_PPP1R26|C9orf116_chr9_135493193_F	TCGTCGGCAGCGTCACACTGCGAGATGCCAAGAA	59.9	0.05
mm4_intergenic_PPP1R26|C9orf116_chr9_135493193_R	GTCTCGTGGGCTCGGCCTCTGAATTGTGAGCCTGC	58.9	0.05
mm4_intergenic_CTD-2009A10.1|RP11-53L24.1_chr16_73756028_F	TCGTCGGCAGCGTCAGGCTCACCGGCAACTAAAA	59.8	0.05
mm4_intergenic_CTD-2009A10.1|RP11-53L24.1_chr16_73756028_R	GTCTCGTGGGCTCGGACAAGCTGCCATCACAGACT	59.6	0.05
mm4_intron_TRIOBP/RP1-37E16.12_chr22_37713783_F	TCGTCGGCAGCGTCTGGTGTCTAGCGCAAGAGTG	60	0.05
mm4_intron_TRIOBP/RP1-37E16.12_chr22_37713783_R	GTCTCGTGGGCTCGGTCGTGGTTAAATGACCCCCG	60	0.05
mm4_intergenic_ALDH1A3|RP11-66B24.4/ALDH1A3_chr15_100909771_F	TCGTCGGCAGCGTCAGATGTGTGGTTTCCAGCCG	60.6	0.05
mm4_intergenic_ALDH1A3|RP11-66B24.4/ALDH1A3_chr15_100909771_R	GTCTCGTGGGCTCGGAACCTGGGGTGTTGTCACAG	60.1	0.05
mm4_exon_RASSF8_chr12_26052634_F	TCGTCGGCAGCGTCCACCACACGCACCTACAGT	59.9	0.05
mm4_exon_RASSF8_chr12_26052634_R	GTCTCGTGGGCTCGGcccatcgtctcagcccaaaa	60.3	0.05
mm4_intron_DVL1_chr1_1346718_F	TCGTCGGCAGCGTCGGTGGTCAGTCATGCTCTGG	60.3	0.05
mm4_intron_DVL1_chr1_1346718_R	GTCTCGTGGGCTCGGGGCCTTCATAAGAGAGGGAGC	59.9	0.05
mm3_intergenic_RNU6-843P|AC096559.1_chr2_12502850_F	TCGTCGGCAGCGTCgccacacaacagcaagacag	59.9	0.05
mm3_intergenic_RNU6-843P|AC096559.1_chr2_12502850_R	GTCTCGTGGGCTCGGccacaccacgaatctgggaa	59.9	0.05
mm3_intron_CDHR4_chr3_49797834_F	TCGTCGGCAGCGTCTCATGCTTCACCACTGACCC	59.9	0.04
mm3_intron_CDHR4_chr3_49797834_R	GTCTCGTGGGCTCGGAAAAGGATTGAGGACTGCGG	58.1	0.04
mm4_intron_TCF15_chr20_608442_F	TCGTCGGCAGCGTCTCCCATCCCAGGAAGCCTTA	59.9	0.04
mm4_intron_TCF15_chr20_608442_R	GTCTCGTGGGCTCGGGCCCTGAATCGTCGGTCTTC	60.8	0.04
mm4_intron_ST6GAL1_chr3_186948837_F	TCGTCGGCAGCGTCTCCTGGATGGTGGGGATGAT	60	0.04
mm4_intron_ST6GAL1_chr3_186948837_R	GTCTCGTGGGCTCGGTGAGGACTCCTAAGGGCTGG	60.3	0.04
mm4_intergenic_RNU6-556P|TIMD4_chr5_156821083_F	TCGTCGGCAGCGTCtcccctgaggctagccatag	60.1	0.04
mm4_intergenic_RNU6-556P|TIMD4_chr5_156821083_R	GTCTCGTGGGCTCGGtgcacagaaaggcagaggaa	59.5	0.04
mm4_intergenic_RNU7-134P|CCDC182_chr17_57730627_F	TCGTCGGCAGCGTCTGGGGTCATTTGTGTGTGGT	59.7	0.04
mm4_intergenic_RNU7-134P|CCDC182_chr17_57730627_R	GTCTCGTGGGCTCGGACTGCATGAGTGAAGGTGCA	59.8	0.04
mm4_intron_ADAMTS14_chr10_70711254_F	TCGTCGGCAGCGTCTCTGGCCACTGACAACACAA	59.7	0.04
mm4_intron_ADAMTS14_chr10_70711254_R	GTCTCGTGGGCTCGGAGAGTCCTGCTTCGGGAGAT	60	0.04
mm4_intergenic_RP4-656G21.1|AL645944.1_chr1_29865234_F	TCGTCGGCAGCGTCTGCCTTCTTTGTCTGCCTCT	59.2	0.04
mm4_intergenic_RP4-656G21.1|AL645944.1_chr1_29865234_R	GTCTCGTGGGCTCGGTAAACCACTGCCCCTCCTCT	60.1	0.04
mm4_intron_DAPL1_chr2_158848099_F	TCGTCGGCAGCGTCcctgtcgagcctgattgtgt	60	0.04
mm4_intron_DAPL1_chr2_158848099_R	GTCTCGTGGGCTCGGaagaagctgctcccatccac	60	0.04
mm4_intergenic_DAPL1|RNU2-21P_chr2_158869097_F	TCGTCGGCAGCGTCcctgtcgagcctgattgtgt	60	0.04
mm4_intergenic_DAPL1|RNU2-21P_chr2_158869097_R	GTCTCGTGGGCTCGGaagaagctgctcccatccac	60	0.04
mm4_intergenic_ARHGAP20|RNA5SP350_chr11_111039565_F	TCGTCGGCAGCGTCcaagcccttgtttcaggca	58.5	0.04
mm4_intergenic_ARHGAP20|RNA5SP350_chr11_111039565_R	GTCTCGTGGGCTCGGATGGTGTGGCTGTTGGATGT	59.8	0.04
mm4_intergenic_RP11-190J1.3|FGF8_chr10_101763054_F	TCGTCGGCAGCGTCGCATCTTCCGGACCTATGGG	59.9	0.04
mm4_intergenic_RP11-190J1.3|FGF8_chr10_101763054_R	GTCTCGTGGGCTCGGGCTGGAGGTGCTCAGAACAA	60.2	0.04
mm4_intron_KIF1A_chr2_240783534_F	TCGTCGGCAGCGTCCCCGAAAGAGGACACCGTC	60	0.04
mm4_intron_KIF1A_chr2_240783534_R	GTCTCGTGGGCTCGGCTGAGGGTGAGCCTGCATAG	59.8	0.04
mm4_intron_ASPG_chr14_104110064_F	TCGTCGGCAGCGTCATGCAGGGATCCTCCTCTGT	60	0.04
mm4_intron_ASPG_chr14_104110064_R	GTCTCGTGGGCTCGGCCTTTTTGGGTCCCTCGGAG	60.3	0.04
mm4_intron_FRMD4B_chr3_69320099_F	TCGTCGGCAGCGTCgaatggatgtgcccaaagcc	59.8	0.04
mm4_intron_FRMD4B_chr3_69320099_R	GTCTCGTGGGCTCGGCTTACGCTGTAGCctgggag	59.8	0.04
mm4_intergenic_PKNOX2|RP11-687M24.7_chr11_125171776_F	TCGTCGGCAGCGTCCAGCGTTGCACAAATAGCCA	59.7	0.04
mm4_intergenic_PKNOX2|RP11-687M24.7_chr11_125171776_R	GTCTCGTGGGCTCGGCCCTCATCCCCAAAGTGTCC	60	0.04
mm4_intron_EXOC4_chr7_133542568_F	TCGTCGGCAGCGTCtgactggccttggggtaaag	59.5	0.04
mm4_intron_EXOC4_chr7_133542568_R	GTCTCGTGGGCTCGGtggcctcagaagctgctttt	60.1	0.04
mm4_exon_RP11-165E7.1/SEC14L5_chr16_5011196_F	TCGTCGGCAGCGTCCTACCTGCTCCAGTGGCAAA	59.9	0.03
mm4_exon_RP11-165E7.1/SEC14L5_chr16_5011196_R	GTCTCGTGGGCTCGGGCGAGCACCTCACAGTAGTA	59.1	0.03
mm4_intron_MEGF11_chr15_66225088_F	TCGTCGGCAGCGTCCCTGAGACAAGGAGGCAGTG	60	0.03
mm4_intron_MEGF11_chr15_66225088_R	GTCTCGTGGGCTCGGGCCGTGACCAAGTGTGAATC	59.4	0.03
mm4_intergenic_LINC01311|SLC25A1_chr22_19174783_F	TCGTCGGCAGCGTCTTGCATGACTCTTCCCCCAC	59.9	0.03
mm4_intergenic_LINC01311|SLC25A1_chr22_19174783_R	GTCTCGTGGGCTCGGCTATGAGCCACGTGGAGGAC	59.8	0.03
mm4_intergenic_GPR6|WASF1_chr6_110019614_F	TCGTCGGCAGCGTCGCCAGGTTCCAGGGACATTA	59.3	0.03
mm4_intergenic_GPR6|WASF1_chr6_110019614_R	GTCTCGTGGGCTCGGTTCAAGGAGCTCTGCCTTCC	59.6	0.03
mm4_intron_LINC01475_chr10_99530161_F	TCGTCGGCAGCGTCACCAGACCAAGGGAGTCTGA	59.8	0.03
mm4_intron_LINC01475_chr10_99530161_R	GTCTCGTGGGCTCGGCAGCCTGCGGAAAACCTCTA	60	0.03
mm4_intergenic_SNORA33|HACE1_chr6_104457828_F	TCGTCGGCAGCGTCacaccagcctagaatcaaggg	59.4	0.03
mm4_intergenic_SNORA33|HACE1_chr6_104457828_R	GTCTCGTGGGCTCGGtgtcaacttctcatttcacgtgtg	59.9	0.03
mm4_intergenic_AC092071.1|CYP2B6_chr19_40977896_F	TCGTCGGCAGCGTCGTCACGGGGCTCCATATCAG	59.9	0.03
mm4_intergenic_AC092071.1|CYP2B6_chr19_40977896_R	GTCTCGTGGGCTCGGGTAGGGGGAGCACTGGGATA	60.1	0.03
mm4_intergenic_RP11-1O2.1|RP11-94B19.6_chr18_76153666_F	TCGTCGGCAGCGTCGGTAGCAGAGGTCAGGGAGA	60	0.03
mm4_intergenic_RP11-1O2.1|RP11-94B19.6_chr18_76153666_R	GTCTCGTGGGCTCGGCTTGGTGCCTCCTCTTCCTG	60	0.03
mm4_intergenic_RP11-468D11.1|RP11-35O7.1_chr5_2892423_F	TCGTCGGCAGCGTCACAAGTGGGCTGAGGTGATG	59.9	0.03
mm4_intergenic_RP11-468D11.1|RP11-35O7.1_chr5_2892423_R	GTCTCGTGGGCTCGGGGCAGGAGGACATCTCTGAG	59.2	0.03
mm4_intergenic_KSR2|RP11-465L8.1_chr12_117876333_F	TCGTCGGCAGCGTCCGGCCAATTTGCATCCACAA	60	0.03
mm4_intergenic_KSR2|RP11-465L8.1_chr12_117876333_R	GTCTCGTGGGCTCGGGGGATCCGGTTCTCATTGGG	60.1	0.03
mm4_intron_KIF19_chr17_74344967_F	TCGTCGGCAGCGTCTTCATGATCGACCTGGCTGG	59.8	0.03
mm4_intron_KIF19_chr17_74344967_R	GTCTCGTGGGCTCGGGAGTCACCATTCCTGCCCTC	60.1	0.03
mm4_intergenic_RPL29|DUSP7_chr3_52013820_F	TCGTCGGCAGCGTCTGGGAGCCTGGTGAGATGTA	59.9	0.03
mm4_intergenic_RPL29|DUSP7_chr3_52013820_R	GTCTCGTGGGCTCGGGGGCCAACAGAATTCTCCCA	59.9	0.03
mm4_intergenic_RBFOX3|AC020689.1_chr17_79394445_F	TCGTCGGCAGCGTCGTGCAGGTGGGGTTCATCTT	60.2	0.03
mm4_intergenic_RBFOX3|AC020689.1_chr17_79394445_R	GTCTCGTGGGCTCGGGCTCCATTTTTGGCCAAGCA	59.9	0.03
mm4_intron_NDUFAF6_chr8_94970992_F	TCGTCGGCAGCGTCccaccatggcctctcaaagt	59.9	0.03
mm4_intron_NDUFAF6_chr8_94970992_R	GTCTCGTGGGCTCGGagatgcaaactcttcaaggga	57.2	0.03
mm3_intron_IL2RB_chr22_37133448_F	TCGTCGGCAGCGTCGAGAACCACTGCTCCAggac	60	0.02
mm3_intron_IL2RB_chr22_37133448_R	GTCTCGTGGGCTCGGagtgagtcaggggctaccat	59.9	0.02
mm4_intergenic_GNA14|GNA14-AS1_chr9_77436486_F	TCGTCGGCAGCGTCACAGGACACATCAGTAGCCTC	59.1	0.02
mm4_intergenic_GNA14|GNA14-AS1_chr9_77436486_R	GTCTCGTGGGCTCGGCCAGCCAAGAATAGGGTCCG	60.1	0.02
mm4_intergenic_CD82|RP11-45A12.1_chr11_44651840_F	TCGTCGGCAGCGTCCTCCTTACTGTGCCTGCCTC	60.1	0.02
mm4_intergenic_CD82|RP11-45A12.1_chr11_44651840_R	GTCTCGTGGGCTCGGGCAGACAGGAGGCTTCTCTC	59.8	0.02
mm4_intergenic_CCDC112|FEM1C_chr5_115517409_F	TCGTCGGCAGCGTCagcagggctctttggagaaa	59.2	0.02
mm4_intergenic_CCDC112|FEM1C_chr5_115517409_R	GTCTCGTGGGCTCGGcgatgctccaggctgatctt	59.8	0.02
mm4_intergenic_RP5-903G2.2|UNC93B1_chr11_67979617_F	TCGTCGGCAGCGTCaagaagctgctcccatccac	60	0.02
mm4_intergenic_RP5-903G2.2|UNC93B1_chr11_67979617_R	GTCTCGTGGGCTCGGtatcagagagccccgtcgag	60.5	0.02
mm4_intergenic_NDUFA11/AC024592.12|AC104532.3_chr19_5897725_F	TCGTCGGCAGCGTCATCTCTGCCATTTCCCAGGC	60.1	0.02
mm4_intergenic_NDUFA11/AC024592.12|AC104532.3_chr19_5897725_R	GTCTCGTGGGCTCGGCTGGGATCAAACCTCCGTCC	60.1	0.02
mm4_intergenic_LINC01579/RP11-739G5.1|LINC01579_chr15_93790913_F	TCGTCGGCAGCGTCTCTTTCTCTTCCAAGAAACCATTG	57.3	0.02
mm4_intergenic_LINC01579/RP11-739G5.1|LINC01579_chr15_93790913_R	GTCTCGTGGGCTCGGagtcagagacatgcctacct	57.4	0.02
mm4_intron_LINC01304_chr2_3969519_F	TCGTCGGCAGCGTCagcaacacagaccatgctca	59.8	0.02
mm4_intron_LINC01304_chr2_3969519_R	GTCTCGTGGGCTCGGGGACCTCCCTGAGTTCCAAT	58.7	0.02
mm4_intron_GCK_chr7_44177921_F	TCGTCGGCAGCGTCtcccactcaatcacaggtgc	59.9	0.02
mm4_intron_GCK_chr7_44177921_R	GTCTCGTGGGCTCGGgatccaactccagagtcccg	59.5	0.02
mm4_intron_ARHGAP18_chr6_129659740_F	TCGTCGGCAGCGTCagagatggggtttcggcatg	60.1	0.02
mm4_intron_ARHGAP18_chr6_129659740_R	GTCTCGTGGGCTCGGtgcacatgtctttgttgcct	58.5	0.02
mm4_intron_EFNA5_chr5_107669448_F	TCGTCGGCAGCGTCCCAGAGAAAGCAGTGCGGTA	60	0.02
mm4_intron_EFNA5_chr5_107669448_R	GTCTCGTGGGCTCGGGAGGTTATCCAGAGTGCCCG	59.8	0.02
mm4_intron_OTOG_chr11_17577758_F	TCGTCGGCAGCGTCctcacctcctgtgcctatgc	60.1	0.02
mm4_intron_OTOG_chr11_17577758_R	GTCTCGTGGGCTCGGcttccataaggtctgccccg	60.1	0.02
mm4_intron_ARHGEF37_chr5_149582114_F	TCGTCGGCAGCGTCggtgacttggctaaggtccc	60	0.02
mm4_intron_ARHGEF37_chr5_149582114_R	GTCTCGTGGGCTCGGCTGTCTGCTTCCCCACTGTA	59	0.02
mm3_exon_CCNDBP1_chr15_43190307_F	TCGTCGGCAGCGTCTGACCAGCAGGAAGAAGCTT	59.2	0.02
mm3_exon_CCNDBP1_chr15_43190307_R	GTCTCGTGGGCTCGGCGCAACCCAGACACTGTTGT	61	0.02
mm3_exon_JAG2_chr14_105141196_F	TCGTCGGCAGCGTCCCCCTCACAGCAGGGTAAAG	60	0.01
mm3_exon_JAG2_chr14_105141196_R	GTCTCGTGGGCTCGGGTTTTGCCCCTCACTGCTTG	59.9	0.01
mm4_exon_RNPEPL1_chr2_240578159_F	TCGTCGGCAGCGTCCCATGCCTCCTGTCTCAACA	59.6	0.01
mm4_exon_RNPEPL1_chr2_240578159_R	GTCTCGTGGGCTCGGCCGGCAGACATTAAGGCACA	60.6	0.01
mm4_intergenic_SLC6A4|RP11-354P11.2_chr17_30238698_F	TCGTCGGCAGCGTCGCACAACCTCTCTGCTCCAG	60.6	0.01
mm4_intergenic_SLC6A4|RP11-354P11.2_chr17_30238698_R	GTCTCGTGGGCTCGGCGCAGGTCACAGCCATTAGA	60.1	0.01
mm4_exon_CAPN5_chr11_77124655_F	TCGTCGGCAGCGTCTAAGGTCCCTGGAGAGGTGG	59.9	0.01
mm4_exon_CAPN5_chr11_77124655_R	GTCTCGTGGGCTCGGCTAACCCAGGCATGCTCCTT	59.7	0.01
mm4_intron_MAP2K1_chr15_66401866_F	TCGTCGGCAGCGTCggaagagagcacgggatgag	59.8	0.01
mm4_intron_MAP2K1_chr15_66401866_R	GTCTCGTGGGCTCGGAcctcagcctacctctccag	60	0.01
mm4_intergenic_RNA5SP335|NAV2-AS5_chr11_19489037_F	TCGTCGGCAGCGTCTGGGAATCTGCTCTCAGGAGT	60.2	0.01
mm4_intergenic_RNA5SP335|NAV2-AS5_chr11_19489037_R	GTCTCGTGGGCTCGGTGTCCATGGAGAAACAGACCC	59.6	0.01
mm4_intergenic_GUCY2D|ALOX15B_chr17_8037661_F	TCGTCGGCAGCGTCacctgtgtgcttgtgactca	59.4	0.01
mm4_intergenic_GUCY2D|ALOX15B_chr17_8037661_R	GTCTCGTGGGCTCGGttggggttttcggtctggag	59.8	0.01
mm4_intergenic_ECEL1|PRSS56_chr2_232495725_F	TCGTCGGCAGCGTCCAGCGCTGAGGATAGAAGCA	59.8	0.01
mm4_intergenic_ECEL1|PRSS56_chr2_232495725_R	GTCTCGTGGGCTCGGgcacctgctcctaggattgt	59.4	0.01
mm4_intergenic_GABBR2|AL353782.2_chr9_98603606_F	TCGTCGGCAGCGTCGCTCCAGCTCTACGTTTGCT	60.3	0.01
mm4_intergenic_GABBR2|AL353782.2_chr9_98603606_R	GTCTCGTGGGCTCGGCTCTAGTGCACTGGTGGAGC	60.1	0.01
mm3_intergenic_RP11-90L20.2|NAV1_chr1_201739777_F	TCGTCGGCAGCGTCTGTCTACCTGCTCTGGGTGT	60.1	0.01
mm3_intergenic_RP11-90L20.2|NAV1_chr1_201739777_R	GTCTCGTGGGCTCGGCACCACCAGGGCTTGTACTT	59.8	0.01
mm4_intron_ERC2_chr3_56297558_F	TCGTCGGCAGCGTCTGGCAACACCTTTCCCCATA	59.2	0.01
mm4_intron_ERC2_chr3_56297558_R	GTCTCGTGGGCTCGGAGCTGCTGTCTTGGAAGCAT	59.9	0.01
mm4_exon_AC126281.8_chr4_190075932_F	TCGTCGGCAGCGTCGAACACCTGGCTGGCTACG	60.7	0.01
mm4_exon_AC126281.8_chr4_190075932_R	GTCTCGTGGGCTCGGATGCCCAGGAAAGAATGGCA	59.9	0.01
mm4_exon_AC126281.7_chr4_190085819_F	TCGTCGGCAGCGTCGAACACCTGGCTGGCTACG	60.7	0.01
mm4_exon_AC126281.7_chr4_190085819_R	GTCTCGTGGGCTCGGATGCCCAGGAAAGAATGGCA	59.9	0.01
mm4_exon_AC126281.6_chr4_190089112_F	TCGTCGGCAGCGTCGAACACCTGGCTGGCTACG	60.7	0.01
mm4_exon_AC126281.6_chr4_190089112_R	GTCTCGTGGGCTCGGATGCCCAGGAAAGAATGGCA	59.9	0.01
mm4_exon_AC126281.4_chr4_190092412_F	TCGTCGGCAGCGTCGAACACCTGGCTGGCTACG	60.7	0.01
mm4_exon_AC126281.4_chr4_190092412_R	GTCTCGTGGGCTCGGATGCCCAGGAAAGAATGGCA	59.9	0.01
mm4_exon_AC126281.3_chr4_190072639_F	TCGTCGGCAGCGTCGAACACCTGGCTGGCTACG	60.7	0.01
mm4_exon_AC126281.3_chr4_190072639_R	GTCTCGTGGGCTCGGATGCCCAGGAAAGAATGGCA	59.9	0.01
mm4_exon_AC126281.2_chr4_190079225_F	TCGTCGGCAGCGTCGAACACCTGGCTGGCTACG	60.7	0.01
mm4_exon_AC126281.2_chr4_190079225_R	GTCTCGTGGGCTCGGATGCCCAGGAAAGAATGGCA	59.9	0.01
mm4_intergenic_CENPBD1/RP11-566K11.5|DBNDD1_chr16_89986736_F	TCGTCGGCAGCGTCCTTGGATTTCCGCTGCATCG	59.9	0.01
mm4_intergenic_CENPBD1/RP11-566K11.5|DBNDD1_chr16_89986736_R	GTCTCGTGGGCTCGGACGAAAACAGGATCCACGCT	59.9	0.01
mm4_intergenic_RP11-1080G15.2|RP11-1080G15.1_chr8_19151711_F	TCGTCGGCAGCGTCctttccagctgcactctccc	60.6	0.01
mm4_intergenic_RP11-1080G15.2|RP11-1080G15.1_chr8_19151711_R	GTCTCGTGGGCTCGGccacatctgcaaaggagtgc	59.4	0.01
mm3_intergenic_MIR548A1|RP11-686D16.1_chr6_18997639_F	TCGTCGGCAGCGTCtccatgaagtgcacagtggc	60.8	0.01
mm3_intergenic_MIR548A1|RP11-686D16.1_chr6_18997639_R	GTCTCGTGGGCTCGGtgcttgtgcctgccattaga	59.9	0.01
mm3_intergenic_OR4D1|OR4D2_chr17_58166312_F	TCGTCGGCAGCGTCtctgagaacttgctacaaatgca	58.6	0.01
mm3_intergenic_OR4D1|OR4D2_chr17_58166312_R	GTCTCGTGGGCTCGGAGACCAGTGACACCTACCCT	59.5	0.01
mm4_intergenic_AF127577.12|AF246928.1_chr21_15327962_F	TCGTCGGCAGCGTCccagccacagcctcatagag	59.8	0.01
mm4_intergenic_AF127577.12|AF246928.1_chr21_15327962_R	GTCTCGTGGGCTCGGtgtgtgaacatggggtctgg	59.8	0.01
mm4_intergenic_CAPN13|GALNT14_chr2_30826237_F	TCGTCGGCAGCGTCCTCCATGAAGGGGCATGTGT	60	0.01
mm4_intergenic_CAPN13|GALNT14_chr2_30826237_R	GTCTCGTGGGCTCGGCCCATTTTACATGCCAGGGC	59.5	0.01
mm4_intergenic_NDST1|SYNPO_chr5_150575538_F	TCGTCGGCAGCGTCAGCCATGTACACCCACCAAG	59.9	0.01
mm4_intergenic_NDST1|SYNPO_chr5_150575538_R	GTCTCGTGGGCTCGGTCCCTACCTTCACCTGGAGG	59.9	0.01
mm4_intron_PRKCSH_chr19_11446702_F	TCGTCGGCAGCGTCTATCCTCCTCCTTCCCCGTG	60.1	0.01
mm4_intron_PRKCSH_chr19_11446702_R	GTCTCGTGGGCTCGGAAGAGAGAgcccaggaccag	60.6	0.01
mm4_intergenic_RN7SKP36|SORCS2_chr4_7130358_F	TCGTCGGCAGCGTCCACTTCCCTGCATCTGGCTC	60.7	0.01
mm4_intergenic_RN7SKP36|SORCS2_chr4_7130358_R	GTCTCGTGGGCTCGGGAGCTGGTGGGGTTTAGCTT	59.9	0.01
mm3_intergenic_AC016735.3|RNU6-242P_chr2_43073197_F	TCGTCGGCAGCGTCggcgacagagcgagactc	59.8	0
mm3_intergenic_AC016735.3|RNU6-242P_chr2_43073197_R	GTCTCGTGGGCTCGGcatattctggggccccatcc	59.9	0
mm4_intron_GGA2_chr16_23479896_F	TCGTCGGCAGCGTCCAATCAGGGGGCAGGTCTTC	60.3	0
mm4_intron_GGA2_chr16_23479896_R	GTCTCGTGGGCTCGGAGGAGGTGGTCTGAGGGAAG	60.2	0
mm4_intron_RP11-484L8.1_chr18_48830700_F	TCGTCGGCAGCGTCGCCCTTCTTCTAGGtgcctg	60.1	0
mm4_intron_RP11-484L8.1_chr18_48830700_R	GTCTCGTGGGCTCGGtgaagagaaggcagtcaggc	59.6	0
mm4_intron_GFOD1_chr6_13448845_F	TCGTCGGCAGCGTCGGCTGTACCTCCTGAGATGC	59.8	0
mm4_intron_GFOD1_chr6_13448845_R	GTCTCGTGGGCTCGGCCACCTCTCTGTATTCCAGCG	60.2	0
mm4_intergenic_RP11-1082L8.3|RP11-1082L8.2_chr8_124898318_F	TCGTCGGCAGCGTCagctggcttgtggtgctaaa	60.1	0
mm4_intergenic_RP11-1082L8.3|RP11-1082L8.2_chr8_124898318_R	GTCTCGTGGGCTCGGCAGCTGAATTTGTAATCTCCCGT	59	0
mm4_intergenic_DUSP18|OSBP2_chr22_30669081_F	Primer3: not found at this Tm	N.d.	0
mm4_intergenic_DUSP18|OSBP2_chr22_30669081_R	Primer3: not found at this Tm	N.d.	0
mm4_intron_ALK_chr2_29247749_F	TCGTCGGCAGCGTCCATTCGCTCCCTTCCCTTCA	59.7	0
mm4_intron_ALK_chr2_29247749_R	GTCTCGTGGGCTCGGCCTAACGAACCCACCCATCC	60.1	0
mm4_intron_ARHGEF10L_chr1_17692014_F	TCGTCGGCAGCGTCtgccctcacaaagcttgtca	60.1	0
mm4_intron_ARHGEF10L_chr1_17692014_R	GTCTCGTGGGCTCGGCTCCTGGAGTTGGCCAACAT	59.9	0
mm4_intergenic_Y_RNA|RP11-462B18.2_chr9_32823421_F	TCGTCGGCAGCGTCTGCAGATCACAATCAGCTCACT	60	0
mm4_intergenic_Y_RNA|RP11-462B18.2_chr9_32823421_R	GTCTCGTGGGCTCGGTGAGGAGGGGGAGGATTCAG	60	0
mm4_intron_CELF4_chr18_37501480_F	TCGTCGGCAGCGTCGCGGGTCTCCATTCCATCAT	59.8	0
mm4_intron_CELF4_chr18_37501480_R	GTCTCGTGGGCTCGGAGGATGCCCCTGAGGTCAG	60.6	0
mm4_intron_MRPL37_chr1_54200816_F	TCGTCGGCAGCGTCAGAGAGTTTGCGTGTCAGCA	59.8	0
mm4_intron_MRPL37_chr1_54200816_R	GTCTCGTGGGCTCGGccagccatttgcccaaagtc	60	0
mm4_intron_GCSAML_chr1_247552111_F	TCGTCGGCAGCGTCtcaccttggggaagagggat	59.8	0
mm4_intron_GCSAML_chr1_247552111_R	GTCTCGTGGGCTCGGgccctcctctctgtgacaac	60	0
mm4_intergenic_AC134882.2|AC134882.3_chrY_11322955_F	TCGTCGGCAGCGTCACCTGTCTGGCTATGGAGGT	59.9	0
mm4_intergenic_AC134882.2|AC134882.3_chrY_11322955_R	GTCTCGTGGGCTCGGATGCCCAGGAAAGAATGGCA	59.9	0
mm4_intergenic_TMEM132B|RP4-800O15.1_chr12_125710861_F	TCGTCGGCAGCGTCGAGACTGTCAGGTGTGTGGG	59.9	0
mm4_intergenic_TMEM132B|RP4-800O15.1_chr12_125710861_R	GTCTCGTGGGCTCGGtgtggttcccaggctctttc	59.8	0
mm4_intergenic_RP5-837G17.1|CBLN4_chr20_55975412_F	TCGTCGGCAGCGTCACTTCTTGCATGACCGGACC	60.3	0
mm4_intergenic_RP5-837G17.1|CBLN4_chr20_55975412_R	GTCTCGTGGGCTCGGTGCAAGAACAGGAGGAGCAG	59.9	0
mm4_intron_RNF220_chr1_44408880_F	TCGTCGGCAGCGTCGGCAGTCATTTGCAAAGGGG	60	0
mm4_intron_RNF220_chr1_44408880_R	GTCTCGTGGGCTCGGCATCCCAGTCCAAGGTCTGG	59.7	0
mm4_intergenic_PSAT1|RP11-165H23.1_chr9_78596840_F	TCGTCGGCAGCGTCagcctccataacattgtagtctt	57.3	0
mm4_intergenic_PSAT1|RP11-165H23.1_chr9_78596840_R	GTCTCGTGGGCTCGGtgataacccagaacagaatccct	58.8	0
mm4_exon_AL845259.8_chr10_133665242_F	TCGTCGGCAGCGTCCTGACCGGCCTGGGATTC	59.8	0
mm4_exon_AL845259.8_chr10_133665242_R	GTCTCGTGGGCTCGGATGCCCAGGAAAGAATGGCA	59.9	0
mm4_exon_AL845259.7_chr10_133671851_F	TCGTCGGCAGCGTCCTGACCGGCCTGGGATTC	59.8	0
mm4_exon_AL845259.7_chr10_133671851_R	GTCTCGTGGGCTCGGATGCCCAGGAAAGAATGGCA	59.9	0
mm4_exon_AL845259.6_chr10_133675150_F	TCGTCGGCAGCGTCCTGACCGGCCTGGGATTC	59.8	0
mm4_exon_AL845259.6_chr10_133675150_R	GTCTCGTGGGCTCGGATGCCCAGGAAAGAATGGCA	59.9	0
mm4_exon_AL845259.5_chr10_133681770_F	TCGTCGGCAGCGTCCTGACCGGCCTGGGATTC	59.8	0
mm4_exon_AL845259.5_chr10_133681770_R	GTCTCGTGGGCTCGGATGCCCAGGAAAGAATGGCA	59.9	0
mm4_exon_AL845259.4_chr10_133668552_F	TCGTCGGCAGCGTCCTGACCGGCCTGGGATTC	59.8	0
mm4_exon_AL845259.4_chr10_133668552_R	GTCTCGTGGGCTCGGATGCCCAGGAAAGAATGGCA	59.9	0
mm4_exon_AL845259.3_chr10_133678460_F	TCGTCGGCAGCGTCCTGACCGGCCTGGGATTC	59.8	0
mm4_exon_AL845259.3_chr10_133678460_R	GTCTCGTGGGCTCGGATGCCCAGGAAAGAATGGCA	59.9	0
mm4_exon_AL845259.2_chr10_133685069_F	TCGTCGGCAGCGTCCTGACCGGCCTGGGATTC	59.8	0
mm4_exon_AL845259.2_chr10_133685069_R	GTCTCGTGGGCTCGGATGCCCAGGAAAGAATGGCA	59.9	0
mm4_exon_AL732375.7_chr10_133754649_F	TCGTCGGCAGCGTCCTGACCGGCCTGGGATTC	59.8	0
mm4_exon_AL732375.7_chr10_133754649_R	GTCTCGTGGGCTCGGATGCCCAGGAAAGAATGGCA	59.9	0
mm4_exon_AL732375.5_chr10_133744731_F	TCGTCGGCAGCGTCCTGACCGGCCTGGGATTC	59.8	0
mm4_exon_AL732375.5_chr10_133744731_R	GTCTCGTGGGCTCGGATGCCCAGGAAAGAATGGCA	59.9	0
mm4_exon_AL732375.4_chr10_133751350_F	TCGTCGGCAGCGTCCTGACCGGCCTGGGATTC	59.8	0
mm4_exon_AL732375.4_chr10_133751350_R	GTCTCGTGGGCTCGGATGCCCAGGAAAGAATGGCA	59.9	0
mm4_exon_AL732375.3_chr10_133741421_F	TCGTCGGCAGCGTCCTGACCGGCCTGGGATTC	59.8	0
mm4_exon_AL732375.3_chr10_133741421_R	GTCTCGTGGGCTCGGATGCCCAGGAAAGAATGGCA	59.9	0
mm4_exon_AL732375.2_chr10_133757959_F	TCGTCGGCAGCGTCCTGACCGGCCTGGGATTC	59.8	0
mm4_exon_AL732375.2_chr10_133757959_R	GTCTCGTGGGCTCGGATGCCCAGGAAAGAATGGCA	59.9	0
mm4_exon_AL732375.1_chr10_133748041_F	TCGTCGGCAGCGTCCTGACCGGCCTGGGATTC	59.8	0
mm4_exon_AL732375.1_chr10_133748041_R	GTCTCGTGGGCTCGGATGCCCAGGAAAGAATGGCA	59.9	0
mm4_intron_ZMIZ1_chr10_79203667_F	TCGTCGGCAGCGTCGCACCTAGCTCCGTATCACC	59.9	0
mm4_intron_ZMIZ1_chr10_79203667_R	GTCTCGTGGGCTCGGcggaatggtgactGAGCTGT	60	0
mm4_intron_TBX3_chr12_114682655_F	TCGTCGGCAGCGTCCCATGCAGATGCCCAGGTAA	60.1	0
mm4_intron_TBX3_chr12_114682655_R	GTCTCGTGGGCTCGGCTCTGCTCCCAGAACAGTCG	60.1	0
mm4_intron_SLCO2B1_chr11_75204339_F	TCGTCGGCAGCGTCGAGCCACAGCAGAGGTCAAT	60	0
mm4_intron_SLCO2B1_chr11_75204339_R	GTCTCGTGGGCTCGGCCTGGGGAAAGAATGGGGAC	60	0
mm4_intron_SCARA5_chr8_27875004_F	TCGTCGGCAGCGTCGTCTTTCTTGGCTTCCCCCA	59.8	0
mm4_intron_SCARA5_chr8_27875004_R	GTCTCGTGGGCTCGGCTGTCTCCAAGCCCTGACAG	60	0
mm4_intron_PTPRK_chr6_128312335_F	TCGTCGGCAGCGTCacttcacagaaaggcagggg	59.8	0
mm4_intron_PTPRK_chr6_128312335_R	GTCTCGTGGGCTCGGttggcttccacaggaacctc	59.8	0
mm4_intron_PTCHD1_chrX_23347198_F	TCGTCGGCAGCGTCAGTCAACAGGGGTCAGGGAT	60.1	0
mm4_intron_PTCHD1_chrX_23347198_R	GTCTCGTGGGCTCGGtcagtcttttagtagacctgtgacc	59.7	0
mm4_intron_PKNOX2_chr11_125353247_F	TCGTCGGCAGCGTCCCCACACCTCCATACCCAAG	59.7	0
mm4_intron_PKNOX2_chr11_125353247_R	GTCTCGTGGGCTCGGAGGCAGTCAAAACAGGGAGG	59.8	0
mm4_intron_OVCH1-AS1_chr12_29401597_F	TCGTCGGCAGCGTCtcagtcccattctcccccat	59.9	0
mm4_intron_OVCH1-AS1_chr12_29401597_R	GTCTCGTGGGCTCGGtggctgactttggcaaaatgg	59.9	0
mm4_intron_NBAS_chr2_15217073_F	TCGTCGGCAGCGTCCAGGGATGCCACATGAACCT	60	0
mm4_intron_NBAS_chr2_15217073_R	GTCTCGTGGGCTCGGAAAGAGCAGGCTAGGGACAC	59.3	0
mm4_intron_LPIN1_chr2_11824557_F	TCGTCGGCAGCGTCTAAGTAGGCGGTCTGCTCCT	60	0
mm4_intron_LPIN1_chr2_11824557_R	GTCTCGTGGGCTCGGGGGACATTGTCACTGGCACT	60.2	0
mm4_intron_LINC00343_chr13_105725700_F	TCGTCGGCAGCGTCTCTGGGAGGACATTAGCCAT	57.8	0
mm4_intron_LINC00343_chr13_105725700_R	GTCTCGTGGGCTCGGCTGGGTCTCTCCTGACTCCA	59.9	0
mm4_intron_IL1RAPL1_chrX_29349418_F	TCGTCGGCAGCGTCgtttatgagtggctttgggaca	58.8	0
mm4_intron_IL1RAPL1_chrX_29349418_R	GTCTCGTGGGCTCGGttcccaccctcctgtctctc	60.2	0
mm4_intron_IFT122_chr3_129487144_F	TCGTCGGCAGCGTCACAGACAAAAGCCCCAAATGG	59.3	0
mm4_intron_IFT122_chr3_129487144_R	GTCTCGTGGGCTCGGTTCAGTGGCCTGCATCTCTC	59.7	0
mm4_intron_ERN2_chr16_23692150_F	TCGTCGGCAGCGTCgagAGTCTGCTTCAGGCCTG	60.1	0
mm4_intron_ERN2_chr16_23692150_R	GTCTCGTGGGCTCGGCAAACATCCTCACAGGGGCT	59.9	0
mm4_intron_DUOX1_chr15_45154824_F	TCGTCGGCAGCGTCccttgatcacttgagggagca	59.7	0
mm4_intron_DUOX1_chr15_45154824_R	GTCTCGTGGGCTCGGTCCTCTCACAGGGGATCCAG	60	0
mm4_intron_COL16A1_chr1_31654720_F	TCGTCGGCAGCGTCGTGAGTGTGTGGAGGGTGAG	59.9	0
mm4_intron_COL16A1_chr1_31654720_R	GTCTCGTGGGCTCGGTTGATGGTAACTGGCAGCCA	59.5	0
mm4_intron_ARSB_chr5_78882253_F	TCGTCGGCAGCGTCgattagccctggggagaagg	59.2	0
mm4_intron_ARSB_chr5_78882253_R	GTCTCGTGGGCTCGGctgacctcctcctgctctct	60	0
mm4_intron_ADRM1_chr20_62302537_F	TCGTCGGCAGCGTCCCAAAGCGCTGAACCCATG	59.7	0
mm4_intron_ADRM1_chr20_62302537_R	GTCTCGTGGGCTCGGCAGAGCTGTCACTCGTGTGG	60.6	0
mm4_intron_AC096669.2_chr2_107469683_F	TCGTCGGCAGCGTCcacccagaattcgcgctga	60.7	0
mm4_intron_AC096669.2_chr2_107469683_R	GTCTCGTGGGCTCGGgagccagctccctctgtttg	60.6	0
mm4_intron_AC007652.1_chr7_35504254_F	TCGTCGGCAGCGTCaggttttgtgcctggctttg	59.5	0
mm4_intron_AC007652.1_chr7_35504254_R	GTCTCGTGGGCTCGGatctcgtgctgccttgtctg	60.3	0
mm4_intron_AC003090.1_chr7_25638422_F	TCGTCGGCAGCGTCTCCAGCAGGATCACAGATGC	59.8	0
mm4_intron_AC003090.1_chr7_25638422_R	GTCTCGTGGGCTCGGAGCCGGCTGAAAAGAAGACA	59.8	0
mm4_intron_ABCC3_chr17_50661819_F	TCGTCGGCAGCGTCattcagtgggggcagaagtg	59.9	0
mm4_intron_ABCC3_chr17_50661819_R	GTCTCGTGGGCTCGGATtcgttgacctcccaagcc	60.3	0
mm4_intergenic_TSPAN15|NEUROG3_chr10_69553458_F	TCGTCGGCAGCGTCttttgccgcctctgggaaat	60.5	0
mm4_intergenic_TSPAN15|NEUROG3_chr10_69553458_R	GTCTCGTGGGCTCGGGGAGTTGCTGAGTTGGCAGA	60.2	0
mm4_intergenic_SLC7A5|CA5A_chr16_87869780_F	TCGTCGGCAGCGTCTCATCCCAGCCCGTCCTC	60.7	0
mm4_intergenic_SLC7A5|CA5A_chr16_87869780_R	GTCTCGTGGGCTCGGACTCCATCCTTGGCCTCAGG	61.2	0
mm4_intergenic_SEMA6D|RP11-142J21.2_chr15_47499289_F	TCGTCGGCAGCGTCggtgggatggagaacaagact	59.3	0
mm4_intergenic_SEMA6D|RP11-142J21.2_chr15_47499289_R	GTCTCGTGGGCTCGGGGCAAAGGGGAGGTTGGTTA	59.8	0
mm4_intergenic_SELK|CACNA2D3_chr3_53965991_F	TCGTCGGCAGCGTCTGTCCCAGGCAATGAGCTTT	59.8	0
mm4_intergenic_SELK|CACNA2D3_chr3_53965991_R	GTCTCGTGGGCTCGGGCCTACAGAACCAGGTCCAG	59.7	0
mm4_intergenic_RTN4R|DGCR6L_chr22_20271403_F	TCGTCGGCAGCGTCTCCCCTGAGAGGATCATGCA	60	0
mm4_intergenic_RTN4R|DGCR6L_chr22_20271403_R	GTCTCGTGGGCTCGGCGCGAAAGTTCCCCTCATCT	60.1	0
mm4_intergenic_RP11-740P5.3|ACTRT2_chr1_2821142_F	TCGTCGGCAGCGTCAACCCTGGCATCTTGAAGGG	59.9	0
mm4_intergenic_RP11-740P5.3|ACTRT2_chr1_2821142_R	GTCTCGTGGGCTCGGCCTGGCTGTGCTGTTCTCTA	59.3	0
mm4_intergenic_RP11-30L8.1|LINC00430_chr13_86439437_F	TCGTCGGCAGCGTCtgccctcctgtctttcagtc	59.3	0
mm4_intergenic_RP11-30L8.1|LINC00430_chr13_86439437_R	GTCTCGTGGGCTCGGatggctgactttggggaaaa	57.6	0
mm4_intergenic_RP11-125D12.1|RP11-125D12.2_chr6_159375242_F	TCGTCGGCAGCGTCccgctcaggtcttcccttc	59.7	0
mm4_intergenic_RP11-125D12.1|RP11-125D12.2_chr6_159375242_R	GTCTCGTGGGCTCGGAGGACGGTGATCCTCAGTGA	59.9	0
mm4_intergenic_RNU7-155P|AC118653.2_chr17_71324675_F	TCGTCGGCAGCGTCttcaccgaggttcccacaag	59.8	0
mm4_intergenic_RNU7-155P|AC118653.2_chr17_71324675_R	GTCTCGTGGGCTCGGcagccccattcgtgtccttt	60.6	0
mm4_intergenic_RNU6-976P|RP11-789A21.1_chr14_84845283_F	TCGTCGGCAGCGTCggctggctttggggaaaaag	59.9	0
mm4_intergenic_RNU6-976P|RP11-789A21.1_chr14_84845283_R	GTCTCGTGGGCTCGGgtctcattctcccccaaggc	60.1	0
mm4_intergenic_RNA5SP487|MC3R_chr20_56205358_F	TCGTCGGCAGCGTCTGTCTTCTCAGGGCTCTGGA	59.8	0
mm4_intergenic_RNA5SP487|MC3R_chr20_56205358_R	GTCTCGTGGGCTCGGggctttggagaaaaggggct	60.5	0
mm4_intergenic_RASSF2|SLC23A2_chr20_4834495_F	TCGTCGGCAGCGTCACCCAGAGAGCTTCTAGGGG	60	0
mm4_intergenic_RASSF2|SLC23A2_chr20_4834495_R	GTCTCGTGGGCTCGGCATGGGTCCCCTTGTTCCAA	59.8	0
mm4_intergenic_PRSS51|PRSS55_chr8_10522485_F	TCGTCGGCAGCGTCtgctgaatctggcaaccctT	59.8	0
mm4_intergenic_PRSS51|PRSS55_chr8_10522485_R	GTCTCGTGGGCTCGGacgctgttgcattggggatt	60.9	0
mm4_intergenic_MIR3680-2|CTB-31N19.5_chr16_21520728_F	TCGTCGGCAGCGTCGTACTCCTGCGCCATGGAG	60.2	0
mm4_intergenic_MIR3680-2|CTB-31N19.5_chr16_21520728_R	GTCTCGTGGGCTCGGCAGTGGGTGAAGGGGCTC	59.6	0
mm4_intergenic_MIR3680-1|SPN_chr16_29613996_F	TCGTCGGCAGCGTCTCATCCCACCCCGTCCTC	60.3	0
mm4_intergenic_MIR3680-1|SPN_chr16_29613996_R	GTCTCGTGGGCTCGGCAGGCTTGACGAGAGGCTG	60.4	0
mm4_intergenic_LINC01249|SNORA31_chr2_4690712_F	TCGTCGGCAGCGTCacactagtgcccctttgagc	59.9	0
mm4_intergenic_LINC01249|SNORA31_chr2_4690712_R	GTCTCGTGGGCTCGGactggtttcctgggacaagc	60.1	0
mm4_intergenic_LINC00942|FBXL14_chr12_1554345_F	TCGTCGGCAGCGTCAGATAGAGGTGTGGCAGGGA	59.6	0
mm4_intergenic_LINC00942|FBXL14_chr12_1554345_R	GTCTCGTGGGCTCGGCTCTTTCTCCTGCCCGATCG	60.2	0
mm4_intergenic_HOXB8|HOXB9_chr17_48616142_F	TCGTCGGCAGCGTCCCCCCAAAAGGTcccttctc	59.9	0
mm4_intergenic_HOXB8|HOXB9_chr17_48616142_R	GTCTCGTGGGCTCGGTCCCGTTCCCTCCTCAAGAT	59.9	0
mm4_intergenic_GPIHBP1|ZFP41_chr8_143245024_F	TCGTCGGCAGCGTCTTTGCCCGGTAAGTCAGtcc	59.9	0
mm4_intergenic_GPIHBP1|ZFP41_chr8_143245024_R	GTCTCGTGGGCTCGGgcaaccccatctcctctcac	60.1	0
mm4_intergenic_CYP46A1|EML1_chr14_99752986_F	TCGTCGGCAGCGTCggcgtgcaatgaaagaacga	59.7	0
mm4_intergenic_CYP46A1|EML1_chr14_99752986_R	GTCTCGTGGGCTCGGCTGAGggaaactgaggctgg	60	0
mm4_intergenic_CTD-2382H12.1|RP11-849I19.1_chr18_78936333_F	Primer3: not found at this Tm	N.d.	0
mm4_intergenic_CTD-2382H12.1|RP11-849I19.1_chr18_78936333_R	Primer3: not found at this Tm	N.d.	0
mm4_intergenic_CTD-2366F13.1|FST_chr5_53430239_F	TCGTCGGCAGCGTCggcccctcattttccttgga	59.9	0
mm4_intergenic_CTD-2366F13.1|FST_chr5_53430239_R	GTCTCGTGGGCTCGGaagtgggggaaaacctggag	59.5	0
mm4_intergenic_C4orf50|JAKMIP1_chr4_6017299_F	TCGTCGGCAGCGTCcagccacacagggaagagac	60.3	0
mm4_intergenic_C4orf50|JAKMIP1_chr4_6017299_R	GTCTCGTGGGCTCGGcccacagtgacatctcccac	60	0
mm4_intergenic_ANO10|ABHD5_chr3_43654040_F	TCGTCGGCAGCGTCTCACCTCCTTTTTCTGGCCC	59.8	0
mm4_intergenic_ANO10|ABHD5_chr3_43654040_R	GTCTCGTGGGCTCGGGGCTCTGGCTCCATTTTCCT	60	0
mm4_intergenic_ADCY9|RP11-95P2.3_chr16_4170524_F	TCGTCGGCAGCGTCTTCTGTGTTCTTCCCTGCCC	59.8	0
mm4_intergenic_ADCY9|RP11-95P2.3_chr16_4170524_R	GTCTCGTGGGCTCGGATTTGCCAAGGCTGTTGCAC	60.2	0
mm4_intergenic_AC002451.3|DYNC1I1_chr7_95651496_F	TCGTCGGCAGCGTCGTACTCCATGGACAAGCCCC	60.1	0
mm4_intergenic_AC002451.3|DYNC1I1_chr7_95651496_R	GTCTCGTGGGCTCGGGTCAAGGTGTTTGTGTGTGCT	59.5	0
mm4_exon_JRK_chr8_142664329_F	TCGTCGGCAGCGTCcagggtgtggggagaaacag	60.2	0
mm4_exon_JRK_chr8_142664329_R	GTCTCGTGGGCTCGGCCACAGCTCAGTCTCCCTTG	60	0
mm4_exon_CTD-3064M3.4_chr8_141392521_F	TCGTCGGCAGCGTCACGGCTCATTTTCCTCAGCT	59.6	0
mm4_exon_CTD-3064M3.4_chr8_141392521_R	GTCTCGTGGGCTCGGAGACCTGACGCTCTGCTTTC	60	0
mm4_exon_ATP13A1_chr19_19656915_F	TCGTCGGCAGCGTCTCTCATCACTGGCAATGGGC	60.3	0
mm4_exon_ATP13A1_chr19_19656915_R	GTCTCGTGGGCTCGGACAAGCCCCACATGATCCAG	60	0
mm3_intron_DNAI1_chr9_34491173_F	TCGTCGGCAGCGTCCTCAGGGCAAGGGGTGTTAG	60	0
mm3_intron_DNAI1_chr9_34491173_R	GTCTCGTGGGCTCGGGTGGGGGATGAACAGACCTG	60	0
mm3_intergenic_ZP2/AF001550.7|ZP2_chr16_21206748_F	TCGTCGGCAGCGTCtggaaacaaagcctcagggt	59.4	0
mm3_intergenic_ZP2/AF001550.7|ZP2_chr16_21206748_R	GTCTCGTGGGCTCGGATATGGCTACTGCAGGGGGA	60.1	0
mm3_intergenic_SLC22A18AS/SLC22A18|SLC22A18_chr11_2901048_F	TCGTCGGCAGCGTCtgtctggctgtgtggaaagg	60.1	0
mm3_intergenic_SLC22A18AS/SLC22A18|SLC22A18_chr11_2901048_R	GTCTCGTGGGCTCGGcccgaagctggccttagaaa	60	0
mm3_intergenic_RNU6-636P|RP5-1180C18.1_chr1_37241991_F	TCGTCGGCAGCGTCCCCTGGTGAGAGGACAGGTA	59.9	0
mm3_intergenic_RNU6-636P|RP5-1180C18.1_chr1_37241991_R	GTCTCGTGGGCTCGGCAGCAGCTCAATTGCACAGG	60.1	0
mm3_intergenic_PRRG1|LANCL3_chrX_37491674_F	TCGTCGGCAGCGTCgacaggcgaaagtccttgga	59.9	0
mm3_intergenic_PRRG1|LANCL3_chrX_37491674_R	GTCTCGTGGGCTCGGCTGCGAGGGACTTCTGACAG	60.1	0
mm3_exon_RP11-210M15.1_chr15_80434129_F	TCGTCGGCAGCGTCgctggctttggggaaaaagg	59.9	0
mm3_exon_RP11-210M15.1_chr15_80434129_R	GTCTCGTGGGCTCGGtctcccctgaggctagacac	60	0
mm3_exon_MAN2A2_chr15_90906717_F	TCGTCGGCAGCGTCGAGGTGTGTTCAGGGCCTC	60	0
mm3_exon_MAN2A2_chr15_90906717_R	GTCTCGTGGGCTCGGGTAAGGCATGGTGGAGCTGT	60	0
mm2_intergenic_AC004869.2|AC011294.3_chr7_46485098_F	TCGTCGGCAGCGTCCCTGACATCTGCCTGTGGAA	59.6	0
mm2_intergenic_AC004869.2|AC011294.3_chr7_46485098_R	GTCTCGTGGGCTCGGGGTGGTGTTGGGAGAGGAAG	59.9	0

## Sheet: Off-target seq barcode index
Supplementary information, Table S5. Primers used for deep sequencing
	28-Reporter-DS		28-DS-TA2		28-DS-OT1		28-DS-OT2		28-DS-OT3		28-DS-OT4		28-DS-OT5		28-DS-OT6		28-DS-OT7		28-DS-OT8		28-DS-OT9		28-DS-OT10
	FP	RP	FP2	RP2	FP	RP	FP	RP	FP	RP	FP	RP	FP	RP	FP	RP	FP	RP	FP	RP	FP	RP	FP	RP
1	TAGATCGCGGCCGCACAACTCCTAAG		TAGATCGCGTCATCACTTAGACCTCACCCTG		TAGATCGCTGACACATTCTCCACTGGCC		TAGATCGCTAAACAGGGGCACAGTTCCC		TAGATCGCCTAGCTGGCGTGCAGAAAAC		TAGATCGCccagggctccttggagaaag		TAGATCGCCTGTTACACCAGCCCAGGAG		TAGATCGCAAGGCACGTTCAGGACTCAG		TAGATCGCGCCCACTCCTGTTCTAGCTG		TAGATCGCTGGAACACTGACTCCGTGTG		TAGATCGCCTGTGACATCAGGAGTAGCC		TAGATCGCAGAAATCTAAATGGCCTAGTGGTG
		CTCTCTATTCTGTTTGAGGTTGCTAGTGAA		CTCTCTATTGTCAGAAGCAAATGTAAGCAATA		CTCTCTATGGGTTCTTTGCCCATGAACG		CTCTCTATCCTTGACCCTGTCTCAGCAG		CTCTCTATtcaaccCTGCCATTGTCAGG		CTCTCTATgtgctctttcaacatgcctcc		CTCTCTATATTGGGCCAAGCAGCTACTT		CTCTCTATCTCAACAAACACGGTGCTGG		CTCTCTATCTGAGCTGACCACAGACTGG		CTCTCTATCAAACAGCCTTGTCCAGCAC		CTCTCTATTGAGTTGGAGACAGCCCAAC		CTCTCTATTCCTCATCCTGCTCCTCCTT
2	TATCCTCTGGCCGCACAACTCCTAAG		TATCCTCTGTCATCACTTAGACCTCACCCTG		AGAGTAGATGACACATTCTCCACTGGCC		AGAGTAGATAAACAGGGGCACAGTTCCC		AGAGTAGACTAGCTGGCGTGCAGAAAAC		AGAGTAGAccagggctccttggagaaag		AGAGTAGACTGTTACACCAGCCCAGGAG		AGAGTAGAAAGGCACGTTCAGGACTCAG		AGAGTAGAGCCCACTCCTGTTCTAGCTG		AGAGTAGATGGAACACTGACTCCGTGTG		AGAGTAGACTGTGACATCAGGAGTAGCC		TATCCTCTAGAAATCTAAATGGCCTAGTGGTG
		AGAGTAGATCTGTTTGAGGTTGCTAGTGAA		AGAGTAGATGTCAGAAGCAAATGTAAGCAATA		AGAGTAGAGGGTTCTTTGCCCATGAACG		AGAGTAGACCTTGACCCTGTCTCAGCAG		AGAGTAGAtcaaccCTGCCATTGTCAGG		AGAGTAGAgtgctctttcaacatgcctcc		AGAGTAGAATTGGGCCAAGCAGCTACTT		AGAGTAGACTCAACAAACACGGTGCTGG		AGAGTAGACTGAGCTGACCACAGACTGG		AGAGTAGACAAACAGCCTTGTCCAGCAC		AGAGTAGATGAGTTGGAGACAGCCCAAC		AGAGTAGATCCTCATCCTGCTCCTCCTT
3	GTAAGGAGGGCCGCACAACTCCTAAG		GTAAGGAGGTCATCACTTAGACCTCACCCTG		GTAAGGAGTGACACATTCTCCACTGGCC		GTAAGGAGTAAACAGGGGCACAGTTCCC		GTAAGGAGCTAGCTGGCGTGCAGAAAAC		GTAAGGAGccagggctccttggagaaag		GTAAGGAGCTGTTACACCAGCCCAGGAG		GTAAGGAGAAGGCACGTTCAGGACTCAG		GTAAGGAGGCCCACTCCTGTTCTAGCTG		GTAAGGAGTGGAACACTGACTCCGTGTG		GTAAGGAGCTGTGACATCAGGAGTAGCC		GTAAGGAGAGAAATCTAAATGGCCTAGTGGTG
		ACTGCATATCTGTTTGAGGTTGCTAGTGAA		ACTGCATATGTCAGAAGCAAATGTAAGCAATA		ACTGCATAGGGTTCTTTGCCCATGAACG		ACTGCATACCTTGACCCTGTCTCAGCAG		ACTGCATAtcaaccCTGCCATTGTCAGG		ACTGCATAgtgctctttcaacatgcctcc		ACTGCATAATTGGGCCAAGCAGCTACTT		ACTGCATACTCAACAAACACGGTGCTGG		ACTGCATACTGAGCTGACCACAGACTGG		ACTGCATACAAACAGCCTTGTCCAGCAC		ACTGCATATGAGTTGGAGACAGCCCAAC		ACTGCATATCCTCATCCTGCTCCTCCTT
4	AAGGAGTAGGCCGCACAACTCCTAAG		AAGGAGTAGTCATCACTTAGACCTCACCCTG		AAGGAGTATGACACATTCTCCACTGGCC		AAGGAGTATAAACAGGGGCACAGTTCCC		AAGGAGTACTAGCTGGCGTGCAGAAAAC		AAGGAGTAccagggctccttggagaaag		AAGGAGTACTGTTACACCAGCCCAGGAG		AAGGAGTAAAGGCACGTTCAGGACTCAG		AAGGAGTAGCCCACTCCTGTTCTAGCTG		AAGGAGTATGGAACACTGACTCCGTGTG		AAGGAGTACTGTGACATCAGGAGTAGCC		AAGGAGTAAGAAATCTAAATGGCCTAGTGGTG
		CTAAGCCTTCTGTTTGAGGTTGCTAGTGAA		CTAAGCCTTGTCAGAAGCAAATGTAAGCAATA		CTAAGCCTGGGTTCTTTGCCCATGAACG		CTAAGCCTCCTTGACCCTGTCTCAGCAG		CTAAGCCTtcaaccCTGCCATTGTCAGG		CTAAGCCTgtgctctttcaacatgcctcc		CTAAGCCTATTGGGCCAAGCAGCTACTT		CTAAGCCTCTCAACAAACACGGTGCTGG		CTAAGCCTCTGAGCTGACCACAGACTGG		CTAAGCCTCAAACAGCCTTGTCCAGCAC		CTAAGCCTTGAGTTGGAGACAGCCCAAC		CTAAGCCTTCCTCATCCTGCTCCTCCTT
5	CGTCTAATGGCCGCACAACTCCTAAG		CGTCTAATGTCATCACTTAGACCTCACCCTG		CGTCTAATTGACACATTCTCCACTGGCC		CGTCTAATTAAACAGGGGCACAGTTCCC		CGTCTAATCTAGCTGGCGTGCAGAAAAC		CGTCTAATccagggctccttggagaaag		CGTCTAATCTGTTACACCAGCCCAGGAG		CGTCTAATAAGGCACGTTCAGGACTCAG		CGTCTAATGCCCACTCCTGTTCTAGCTG		CGTCTAATTGGAACACTGACTCCGTGTG		CGTCTAATCTGTGACATCAGGAGTAGCC		CGTCTAATAGAAATCTAAATGGCCTAGTGGTG
		TCTCTCCGTCTGTTTGAGGTTGCTAGTGAA		TCTCTCCGTGTCAGAAGCAAATGTAAGCAATA		TCTCTCCGGGGTTCTTTGCCCATGAACG		TCTCTCCGCCTTGACCCTGTCTCAGCAG		TCTCTCCGtcaaccCTGCCATTGTCAGG		TCTCTCCGgtgctctttcaacatgcctcc		TCTCTCCGATTGGGCCAAGCAGCTACTT		TCTCTCCGCTCAACAAACACGGTGCTGG		TCTCTCCGCTGAGCTGACCACAGACTGG		TCTCTCCGCAAACAGCCTTGTCCAGCAC		TCTCTCCGTGAGTTGGAGACAGCCCAAC		TCTCTCCGTCCTCATCCTGCTCCTCCTT
6	TCGACTAGGGCCGCACAACTCCTAAG		TCGACTAGGTCATCACTTAGACCTCACCCTG		TCGACTAGTGACACATTCTCCACTGGCC		TCGACTAGTAAACAGGGGCACAGTTCCC		TCGACTAGCTAGCTGGCGTGCAGAAAAC		TCGACTAGccagggctccttggagaaag		TCGACTAGCTGTTACACCAGCCCAGGAG		TCGACTAGAAGGCACGTTCAGGACTCAG		TCGACTAGGCCCACTCCTGTTCTAGCTG		TCGACTAGTGGAACACTGACTCCGTGTG		TCGACTAGCTGTGACATCAGGAGTAGCC		TCGACTAGAGAAATCTAAATGGCCTAGTGGTG
		TTCTAGCTTCTGTTTGAGGTTGCTAGTGAA		TTCTAGCTTGTCAGAAGCAAATGTAAGCAATA		TTCTAGCTGGGTTCTTTGCCCATGAACG		TTCTAGCTCCTTGACCCTGTCTCAGCAG		TTCTAGCTtcaaccCTGCCATTGTCAGG		TTCTAGCTgtgctctttcaacatgcctcc		TTCTAGCTATTGGGCCAAGCAGCTACTT		TTCTAGCTCTCAACAAACACGGTGCTGG		TTCTAGCTCTGAGCTGACCACAGACTGG		TTCTAGCTCAAACAGCCTTGTCCAGCAC		TTCTAGCTTGAGTTGGAGACAGCCCAAC		TTCTAGCTTCCTCATCCTGCTCCTCCTT
7	CCTAGAGTGGCCGCACAACTCCTAAG		CCTAGAGTGTCATCACTTAGACCTCACCCTG		CCTAGAGTTGACACATTCTCCACTGGCC		CCTAGAGTTAAACAGGGGCACAGTTCCC		CCTAGAGTCTAGCTGGCGTGCAGAAAAC		CCTAGAGTccagggctccttggagaaag		CCTAGAGTCTGTTACACCAGCCCAGGAG		CCTAGAGTAAGGCACGTTCAGGACTCAG		CCTAGAGTGCCCACTCCTGTTCTAGCTG		CCTAGAGTTGGAACACTGACTCCGTGTG		CCTAGAGTCTGTGACATCAGGAGTAGCC		CCTAGAGTAGAAATCTAAATGGCCTAGTGGTG
		GCGTAAGATCTGTTTGAGGTTGCTAGTGAA		GCGTAAGATGTCAGAAGCAAATGTAAGCAATA		GCGTAAGAGGGTTCTTTGCCCATGAACG		GCGTAAGACCTTGACCCTGTCTCAGCAG		GCGTAAGAtcaaccCTGCCATTGTCAGG		GCGTAAGAgtgctctttcaacatgcctcc		GCGTAAGAATTGGGCCAAGCAGCTACTT		GCGTAAGACTCAACAAACACGGTGCTGG		GCGTAAGACTGAGCTGACCACAGACTGG		GCGTAAGACAAACAGCCTTGTCCAGCAC		GCGTAAGATGAGTTGGAGACAGCCCAAC		GCGTAAGATCCTCATCCTGCTCCTCCTT
8	CTATTAAGGGCCGCACAACTCCTAAG		CTATTAAGGTCATCACTTAGACCTCACCCTG		CTATTAAGTGACACATTCTCCACTGGCC		CTATTAAGTAAACAGGGGCACAGTTCCC		CTATTAAGCTAGCTGGCGTGCAGAAAAC		CTATTAAGccagggctccttggagaaag		CTATTAAGCTGTTACACCAGCCCAGGAG		CTATTAAGAAGGCACGTTCAGGACTCAG		CTATTAAGGCCCACTCCTGTTCTAGCTG		CTATTAAGTGGAACACTGACTCCGTGTG		CTATTAAGCTGTGACATCAGGAGTAGCC		CTATTAAGAGAAATCTAAATGGCCTAGTGGTG
		AAGGCTATTCTGTTTGAGGTTGCTAGTGAA		AAGGCTATTGTCAGAAGCAAATGTAAGCAATA		AAGGCTATGGGTTCTTTGCCCATGAACG		AAGGCTATCCTTGACCCTGTCTCAGCAG		AAGGCTATtcaaccCTGCCATTGTCAGG		AAGGCTATgtgctctttcaacatgcctcc		AAGGCTATATTGGGCCAAGCAGCTACTT		AAGGCTATCTCAACAAACACGGTGCTGG		AAGGCTATCTGAGCTGACCACAGACTGG		AAGGCTATCAAACAGCCTTGTCCAGCAC		AAGGCTATTGAGTTGGAGACAGCCCAAC		AAGGCTATTCCTCATCCTGCTCCTCCTT
9	GAGCCTTAGGCCGCACAACTCCTAAG		GAGCCTTAGTCATCACTTAGACCTCACCCTG		GAGCCTTATGACACATTCTCCACTGGCC		GAGCCTTATAAACAGGGGCACAGTTCCC		GAGCCTTACTAGCTGGCGTGCAGAAAAC		GAGCCTTAccagggctccttggagaaag		GAGCCTTACTGTTACACCAGCCCAGGAG		GAGCCTTAAAGGCACGTTCAGGACTCAG		GAGCCTTAGCCCACTCCTGTTCTAGCTG		GAGCCTTATGGAACACTGACTCCGTGTG		GAGCCTTACTGTGACATCAGGAGTAGCC		GAGCCTTAAGAAATCTAAATGGCCTAGTGGTG
		TTATGCGATCTGTTTGAGGTTGCTAGTGAA		TTATGCGATGTCAGAAGCAAATGTAAGCAATA		TTATGCGAGGGTTCTTTGCCCATGAACG		TTATGCGACCTTGACCCTGTCTCAGCAG		TTATGCGAtcaaccCTGCCATTGTCAGG		TTATGCGAgtgctctttcaacatgcctcc		TTATGCGAATTGGGCCAAGCAGCTACTT		TTATGCGACTCAACAAACACGGTGCTGG		TTATGCGACTGAGCTGACCACAGACTGG		TTATGCGACAAACAGCCTTGTCCAGCAC		TTATGCGATGAGTTGGAGACAGCCCAAC		TTATGCGATCCTCATCCTGCTCCTCCTT
10	TCGCCTTAGGCCGCACAACTCCTAAG		TCGCCTTAGTCATCACTTAGACCTCACCCTG		TCGCCTTATGACACATTCTCCACTGGCC		TCGCCTTATAAACAGGGGCACAGTTCCC		TCGCCTTACTAGCTGGCGTGCAGAAAAC		TCGCCTTAccagggctccttggagaaag		TCGCCTTACTGTTACACCAGCCCAGGAG		TCGCCTTAAAGGCACGTTCAGGACTCAG		TCGCCTTAGCCCACTCCTGTTCTAGCTG		TCGCCTTATGGAACACTGACTCCGTGTG		TCGCCTTACTGTGACATCAGGAGTAGCC		TCGCCTTAAGAAATCTAAATGGCCTAGTGGTG
		CTAGTACGTCTGTTTGAGGTTGCTAGTGAA		CTAGTACGTGTCAGAAGCAAATGTAAGCAATA		CTAGTACGGGGTTCTTTGCCCATGAACG		CTAGTACGCCTTGACCCTGTCTCAGCAG		CTAGTACGtcaaccCTGCCATTGTCAGG		CTAGTACGgtgctctttcaacatgcctcc		CTAGTACGATTGGGCCAAGCAGCTACTT		CTAGTACGCTCAACAAACACGGTGCTGG		CTAGTACGCTGAGCTGACCACAGACTGG		CTAGTACGCAAACAGCCTTGTCCAGCAC		CTAGTACGTGAGTTGGAGACAGCCCAAC		CTAGTACGTCCTCATCCTGCTCCTCCTT
11			TTCTGCCTGTCATCACTTAGACCTCACCCTG
				GCTCAGGATGTCAGAAGCAAATGTAAGCAATA
12			AGGAGTCCGTCATCACTTAGACCTCACCCTG
				CATGCCTATGTCAGAAGCAAATGTAAGCAATA
13			GTAGAGAGGTCATCACTTAGACCTCACCCTG
				CCTCTCTGTGTCAGAAGCAAATGTAAGCAATA
14			AGCGTAGCGTCATCACTTAGACCTCACCCTG
				CAGCCTCGTGTCAGAAGCAAATGTAAGCAATA
15			TGCCTCTTGTCATCACTTAGACCTCACCCTG
				TCCTCTACTGTCAGAAGCAAATGTAAGCAATA
16			TCATGAGCGTCATCACTTAGACCTCACCCTG
				CCTGAGATTGTCAGAAGCAAATGTAAGCAATA
17			TAGCGAGTGTCATCACTTAGACCTCACCCTG
				GTAGCTCCTGTCAGAAGCAAATGTAAGCAATA
18			TACTACGCGTCATCACTTAGACCTCACCCTG
				AGGCTCCGTGTCAGAAGCAAATGTAAGCAATA
19			GCAGCGTAGTCATCACTTAGACCTCACCCTG
				CTGCGCATTGTCAGAAGCAAATGTAAGCAATA
20			GAGCGCTAGTCATCACTTAGACCTCACCCTG
				CGCTCAGTTGTCAGAAGCAAATGTAAGCAATA
21			GTCTTAGGGTCATCACTTAGACCTCACCCTG
				ACTGATCGTGTCAGAAGCAAATGTAAGCAATA
22			TAGCTGCAGTCATCACTTAGACCTCACCCTG
				GACGTCGATGTCAGAAGCAAATGTAAGCAATA
