# Supplementary material for: Correction of β-thalassemia mutant by base editor in human embryos
Source: Protein Cell. 2017 Sep 23;8(11):811–22. doi: 10.1007/s13238-017-0475-6 (PMC5676594; doi:10.1007/s13238-017-0475-6)
Supplement: Supplementary file 7 — Supplementary material 7 (XLSX 10 kb) [file 13238_2017_475_MOESM7_ESM.xlsx]

## Sheet: Sheet1
Supplementary information, Table S6. Primers used for single embryo PCR
HBB-T7E1-FP	GCTTACCAAGCTGTGATTCCAAA
HBB-T7E1-RP	TTGAGGTTGCTAGTGAACACAGT
